# Supplementary material for: A Pilot Proteomic Analysis of Huntington’s Disease by Functional Capacity
Source: Brain Sci. 2025 Jan 16;15(1):76. doi: 10.3390/brainsci15010076 (PMC11764106; doi:10.3390/brainsci15010076)
Supplement: Supplementary file 1 [file brainsci-15-00076-s001.zip]

Archive with 1 entries (1 files):
- brainsci-3394701-supplementary.xlsx
