# Supplementary material for: A Pilot Proteomic Analysis of Huntington’s Disease by Functional Capacity
Source: Brain Sci. 2025 Jan 16;15(1):76. doi: 10.3390/brainsci15010076 (PMC11764106; doi:10.3390/brainsci15010076)
Supplement: Supplementary file 1 [file brainsci-15-00076-s001.zip › brainsci-3394701-supplementary.xlsx]

## Sheet: Sheet2
Table S1.	Panel of proteins measured in the CSF of participants with HD (from Table 1) with the reported Total Functional Capacity (TFC) and the corresponding measured limit of detection (LOD) and Normalized Protein eXpression (NPX) values.
TFC	Index	UniProt	Assay	LOD	NPX
3	26	P16112	ACAN	-3.3307	0.6578
3	26	Q15067	ACOX1	1.6122	0.1342
3	26	Q03154	ACY1	-3.3199	-1.494
3	26	Q9NZK5	ADA2	-7.8293	0.0372
4	89	P78325	ADAM8	-4.7818	-2.102
4	89	Q9UP79	ADAMTS8	-6.0531	1.2946
4	89	Q9UHX3	ADGRE2	-7.2348	-1.6472
3	26	Q9UHX3	ADGRE2	-7.2348	-0.1206
3	26	Q8IZP9	ADGRG2	-4.4104	-4.0386
4	89	Q15109	AGER	-7.0438	-3.8321
3	26	Q15109	AGER	-7.0438	-3.4434
4	89	O00468	AGRN	-5.4527	5.792
3	26	O00468	AGRN	-5.4527	6.387
3	26	P21549	AGXT	-1.6688	-1.2642
3	26	P23526	AHCY	0.0179	0.4851
13	90	Q9NZD4	AHSP	-2.9603	-3.6993
4	89	Q9NZD4	AHSP	-2.9603	5.9909
3	26	Q9NZD4	AHSP	-2.9603	-1.7369
3	26	P00568	AK1	0.8329	-0.8837
13	90	P00352	ALDH1A1	-2.5374	-1.4928
4	89	P00352	ALDH1A1	-2.5374	2.2952
3	26	P00352	ALDH1A1	-2.5374	-0.4616
3	26	P03950	ANG	-7.8398	-2.807
4	89	Q15389	ANGPT1	-5.0433	-2.5223
3	26	Q15389	ANGPT1	-5.0433	-3.0462
3	26	O95841	ANGPTL1	-2.3475	2.1112
4	89	Q9UKU9	ANGPTL2	-5.1162	-0.0302
3	26	Q9UKU9	ANGPTL2	-5.1162	0.179
3	26	Q9Y5C1	ANGPTL3	-7.8372	-6.2822
4	89	Q9BY76	ANGPTL4	-5.9183	0.9031
3	26	Q9BY76	ANGPTL4	-5.9183	1.8446
3	26	P15144	ANPEP	-3.6531	-1.936
4	89	P12429	ANXA3	-5.1811	-3.1358
3	26	P09525	ANXA4	-1.1332	-0.5222
3	26	Q16853	AOC3	-4.2384	-3.0202
3	26	P51693	APLP1	-2.3291	4.6177
13	90	P02749	APOH	-0.7476	-0.6287
4	89	P02749	APOH	-0.7476	-0.6863
3	26	P02749	APOH	-0.7476	-0.1775
3	26	O95445	APOM	-5.9121	-4.9444
13	90	P05067	APP	-0.6576	7.7952
4	89	P05067	APP	-0.6576	7.7916
3	26	P05067	APP	-0.6576	8.1017
13	90	P15289	ARSA	-3.5562	2.2936
4	89	P15289	ARSA	-3.5562	2.7641
3	26	P15289	ARSA	-3.5562	2.1578
3	26	Q13508	ART3	-4.6749	2.4449
4	89	O00244	ATOX1	-2.0577	2.5432
4	89	Q9UII2	ATP5IF1	-1.9463	1.1701
3	26	Q9UII2	ATP5IF1	-1.9463	1.8067
3	26	P30530	AXL	-6.5784	3.3168
4	89	P15291	B4GALT1	-7.4173	-2.0869
3	26	P15291	B4GALT1	-7.4173	-1.6905
13	90	O43505	B4GAT1	-6.0545	5.4683
4	89	O43505	B4GAT1	-6.0545	5.5633
3	26	O43505	B4GAT1	-6.0545	5.8554
13	90	P50895	BCAM	-3.2685	1.6963
4	89	P50895	BCAM	-3.2685	2.2266
3	26	P50895	BCAM	-3.2685	2.6459
13	90	Q9UBW5	BIN2	-1.2267	-0.3303
4	89	Q9UBW5	BIN2	-1.2267	-1.5159
3	26	Q9UBW5	BIN2	-1.2267	-0.5372
13	90	P30043	BLVRB	-1.4585	-1.2224
4	89	P30043	BLVRB	-1.4585	6.8624
3	26	P30043	BLVRB	-1.4585	-0.2706
4	89	Q10588	BST1	-5.4238	-1.9284
4	89	Q10589	BST2	-3.6612	-1.8732
4	89	Q7KYR7	BTN2A1	-6.2698	3.937
3	26	Q7KYR7	BTN2A1	-6.2698	4.7735
3	26	Q9BXJ1	C1QTNF1	-4.0194	2.9971
3	26	P06681	C2	-8.1347	-5.051
4	89	P20851	C4BPB	-4.0907	-2.0481
3	26	P00915	CA1	-6.3596	-1.2166
3	26	Q8N1Q1	CA13	-2.8437	-2.4355
13	90	P00918	CA2	-2.0754	-2.1378
4	89	P00918	CA2	-2.0754	7.5379
3	26	P00918	CA2	-2.0754	0.1601
13	90	P23280	CA6	-4.0636	-4.1536
4	89	P23280	CA6	-4.0636	-3.5678
3	26	P23280	CA6	-4.0636	-4.0316
3	26	Q8WVQ1	CANT1	-5.4239	3.4766
3	26	P27352	CBLIF	-5.6809	-5.7559
3	26	Q76M96	CCDC80	-5.9462	0.6962
3	26	Q16627	CCL14	-8.9656	-1.6423
4	89	Q92583	CCL17	-5.6155	-2.4693
3	26	Q92583	CCL17	-5.6155	-4.575
3	26	P55774	CCL18	-7.5421	-6.0732
4	89	Q99731	CCL19	-4.1902	-1.4451
4	89	O00585	CCL21	-5.6442	-1.0104
3	26	O00585	CCL21	-5.6442	-0.8882
4	89	O00626	CCL22	-7.9559	-6.2785
3	26	O00626	CCL22	-7.9559	-6.4624
4	89	P55773	CCL23	-5.4793	-4.3044
3	26	P55773	CCL23	-5.4793	-4.2446
4	89	O00175	CCL24	-8.9844	-5.5781
3	26	O00175	CCL24	-8.9844	-6.0814
3	26	Q9Y4X3	CCL27	-3.6549	-3.4935
4	89	P13236	CCL4	-5.077	0.3626
3	26	P13236	CCL4	-5.077	1.1199
3	26	P13501	CCL5	-3.6806	-3.4945
4	89	P29279	CCN2	-4.4685	1.0144
3	26	P29279	CCN2	-4.4685	1.7128
13	90	O76076	CCN5	-2.7811	-4.3918
4	89	O76076	CCN5	-2.7811	-1.4392
3	26	O76076	CCN5	-2.7811	-2.7407
13	90	Q6YHK3	CD109	-4.7079	-1.0481
4	89	Q6YHK3	CD109	-4.7079	-0.1646
3	26	Q6YHK3	CD109	-4.7079	0.5522
3	26	P08571	CD14	-10.152	-0.4489
3	26	Q86VB7	CD163	-4.6372	0.4175
13	90	Q04900	CD164	-0.7189	6.4762
4	89	Q04900	CD164	-0.7189	6.9013
3	26	Q04900	CD164	-0.7189	7.5655
13	90	Q8N6Q3	CD177	-3.8477	2.4296
4	89	Q8N6Q3	CD177	-3.8477	2.7008
3	26	Q8N6Q3	CD177	-3.8477	3.449
4	89	P29017	CD1C	-4.143	-3.1558
4	89	P26842	CD27	-5.6917	2.0496
4	89	Q5ZPR3	CD276	-7.1624	-1.5422
3	26	Q5ZPR3	CD276	-7.1624	-0.5171
3	26	Q9Y5K6	CD2AP	-1.6804	-1.8512
4	89	Q08708	CD300C	-3.2128	1.5567
13	90	Q6UXG3	CD300LG	-3.5298	-2.2489
4	89	Q6UXG3	CD300LG	-3.5298	-2.2139
3	26	Q6UXG3	CD300LG	-3.5298	-1.6902
4	89	P20138	CD33	-2.3925	0.1417
4	89	P28906	CD34	-2.8905	-3.4703
4	89	P25942	CD40	-7.3704	1.4816
3	26	P25942	CD40	-7.3704	3.1882
3	26	P15529	CD46	-5.8364	2.2872
4	89	P09326	CD48	-6.4324	-1.4459
3	26	P09326	CD48	-6.4324	-1.0354
3	26	P08174	CD55	-5.0748	4.4582
4	89	P19256	CD58	-8.6816	-0.4309
3	26	P19256	CD58	-8.6816	0.4945
3	26	Q07108	CD69	-4.5563	3.2721
4	89	P04233	CD74	-4.1171	1.9156
4	89	P01732	CD8A	-3.8097	-0.8156
3	26	Q9NPY3	CD93	-7.1576	-2.6383
13	90	P14209	CD99	-6.413	3.3164
4	89	P14209	CD99	-6.413	3.8864
3	26	P14209	CD99	-6.413	4.1867
13	90	Q8TCZ2	CD99L2	-5.4697	4.5851
4	89	Q8TCZ2	CD99L2	-5.4697	4.4519
3	26	Q8TCZ2	CD99L2	-5.4697	5.2439
4	89	Q16543	CDC37	-0.642	-1.0488
3	26	P12830	CDH1	-4.3561	-2.2073
4	89	P55291	CDH15	-1.8791	5.5074
3	26	Q12864	CDH17	-2.7357	-3.6169
3	26	P19022	CDH2	-2.1252	1.6461
4	89	P22223	CDH3	-2.7295	0.2645
3	26	P55285	CDH6	-2.2971	2.1234
3	26	Q9HBB8	CDHR5	-5.0862	-4.9411
4	89	Q4KMG0	CDON	-8.5037	-2.6858
3	26	Q4KMG0	CDON	-8.5037	-3.09
4	89	P13688	CEACAM1	-6.9489	-3.7637
13	90	P01215	CGA	-5.561	0.1393
4	89	P01215	CGA	-5.561	0.9112
3	26	P01215	CGA	-5.561	1.0906
3	26	Q99674	CGREF1	-4.6827	3.5574
4	89	P05060	CHGB	-2.5396	6.3363
3	26	P36222	CHI3L1	-4.2997	6.2041
3	26	O00533	CHL1	-4.9288	4.2584
4	89	Q9BU40	CHRDL1	-7.5319	2.6195
3	26	Q9BU40	CHRDL1	-7.5319	2.6634
3	26	Q6WN34	CHRDL2	-5.5436	-3.1562
4	89	Q6FI81	CIAPIN1	-2.8195	1.5275
4	89	P12532	CKMT1A_CKMT1B	-8.6599	-1.4453
3	26	P12532	CKMT1A_CKMT1B	-8.6599	-0.4763
3	26	Q05315	CLC	-3.9531	-4.4191
13	90	Q9Y240	CLEC11A	-4.4075	0.2643
4	89	Q9Y240	CLEC11A	-4.4075	0.9431
3	26	Q9Y240	CLEC11A	-4.4075	1.2595
13	90	Q86T13	CLEC14A	-3.5527	-0.0493
4	89	Q86T13	CLEC14A	-3.5527	-0.2763
3	26	Q86T13	CLEC14A	-3.5527	0.8862
4	89	Q9P126	CLEC1B	-3.377	-2.4309
3	26	Q9NY25	CLEC5A	-4.6302	3.4493
13	90	P04118	CLPS	-5.892	-4.6505
4	89	P04118	CLPS	-5.892	-3.23
3	26	P04118	CLPS	-5.892	-4.5084
3	26	Q15846	CLUL1	-4.0018	2.7832
3	26	Q96KN2	CNDP1	-4.3911	4.7097
3	26	Q6PJW8	CNST	-0.7223	-0.8459
13	90	Q9P232	CNTN3	-4.4992	-0.0752
4	89	Q9P232	CNTN3	-4.4992	-0.4079
3	26	Q9P232	CNTN3	-4.4992	1.4242
13	90	Q8IWV2	CNTN4	-4.4915	2.2349
4	89	Q8IWV2	CNTN4	-4.4915	2.2147
3	26	Q8IWV2	CNTN4	-4.4915	2.8855
4	89	O94779	CNTN5	-3.3046	3.6247
3	26	P02462	COL4A1	-4.7798	5.5437
4	89	Q5KU26	COLEC12	-7.1641	3.2274
3	26	Q5KU26	COLEC12	-7.1641	3.7512
3	26	P49747	COMP	-8.3446	-4.7327
4	89	P48052	CPA2	-6.2722	-3.0646
4	89	P14384	CPM	-5.0414	1.4459
4	89	Q9BRF8	CPPED1	-3.207	3.6553
4	89	Q96SM3	CPXM1	-1.0697	4.2147
3	26	P20023	CR2	-8.6633	-6.3083
4	89	O75629	CREG1	-5.5479	1.9911
4	89	Q6UXH1	CRELD2	-7.7663	2.1423
3	26	Q6UXH1	CRELD2	-7.7663	2.2669
4	89	P24387	CRHBP	-6.3589	-5.199
3	26	P24387	CRHBP	-6.3589	-5.331
4	89	Q9NZV1	CRIM1	-4.2047	3.5616
3	26	Q9NZV1	CRIM1	-4.2047	4.6488
4	89	P46109	CRKL	-3.8053	2.4481
3	26	P46109	CRKL	-3.8053	0.8547
4	89	O75462	CRLF1	-3.797	-0.4036
3	26	O75462	CRLF1	-3.797	0.9204
4	89	P09603	CSF1	-6.8614	1.5434
3	26	P09603	CSF1	-6.8614	2.6202
3	26	P01034	CST3	-9.05	2.8968
4	89	O76096	CST7	-5.2134	-1.8579
3	26	O76096	CST7	-5.2134	-1.5982
13	90	P17538	CTRB1	-5.3082	-3.0747
4	89	P17538	CTRB1	-5.3082	-2.2159
3	26	P17538	CTRB1	-5.3082	-3.2969
4	89	Q99895	CTRC	-6.4307	-4.5851
3	26	Q99895	CTRC	-6.4307	-5.4202
4	89	P53634	CTSC	-2.1764	4.703
3	26	P53634	CTSC	-2.1764	4.8694
3	26	P07339	CTSD	-2.6173	2.3224
4	89	Q9UBX1	CTSF	-4.9037	-0.4448
3	26	P07711	CTSL	-4.8707	3.3032
4	89	P25774	CTSS	-8.7161	2.2407
3	26	Q9UBR2	CTSZ	-2.6896	1.9798
4	89	P09341	CXCL1	-5.0955	1.5287
3	26	P09341	CXCL1	-5.0955	0.4852
4	89	P02778	CXCL10	-7.2231	1.2343
3	26	P02778	CXCL10	-7.2231	-2.4719
4	89	O14625	CXCL11	-2.9759	-1.7639
4	89	O43927	CXCL13	-3.6571	-2.7245
4	89	P19876	CXCL3	-6.1415	-2.3415
3	26	P19876	CXCL3	-6.1415	-4.3748
3	26	P42830	CXCL5	-4.5229	-3.4801
3	26	P10145	CXCL8	-2.0134	7.2336
4	89	Q07325	CXCL9	-5.1277	-1.2527
3	26	Q07325	CXCL9	-5.1277	-2.2517
4	89	Q14118	DAG1	-5.1808	2.789
3	26	Q14118	DAG1	-5.1808	3.518
13	90	P07108	DBI	-3.9758	5.1506
4	89	P07108	DBI	-3.9758	5.7734
3	26	P07108	DBI	-3.9758	6.9143
4	89	Q9UJU6	DBNL	-3.4349	0.2377
3	26	Q9UJU6	DBNL	-3.4349	-0.2772
4	89	Q96PD2	DCBLD2	-4.3738	0.5818
3	26	Q9H773	DCTPP1	-4.394	-1.5295
4	89	Q7Z4W1	DCXR	-1.661	0.1821
3	26	P20711	DDC	-5.6695	-4.3601
4	89	Q08345	DDR1	-3.5083	3.8878
3	26	P59665	DEFA1_DEFA1B	-2.0259	-2.2987
3	26	Q9NR28	DIABLO	-0.2953	0.1752
4	89	O94907	DKK1	-5.5759	0.3126
4	89	O00548	DLL1	-5.8187	-0.3446
4	89	Q8NFT8	DNER	-7.3856	3.602
3	26	Q8NFT8	DNER	-7.3856	4.14
4	89	O43598	DNPH1	-4.5926	3.241
3	26	O43598	DNPH1	-4.5926	-0.5057
3	26	O60496	DOK2	0.2393	-1.2767
3	26	P27487	DPP4	-6.9613	-4.7132
3	26	Q9UHL4	DPP7	-0.5012	4.8559
13	90	Q02487	DSC2	-3.977	1.0155
4	89	Q02487	DSC2	-3.977	0.9101
3	26	Q02487	DSC2	-3.977	2.3403
13	90	Q14126	DSG2	-4.827	-1.3345
4	89	Q14126	DSG2	-4.827	-0.6629
3	26	Q14126	DSG2	-4.827	-0.264
3	26	Q12805	EFEMP1	-6.3832	1.4456
13	90	P20827	EFNA1	-3.4543	3.0965
4	89	P20827	EFNA1	-3.4543	4.0524
3	26	P20827	EFNA1	-3.4543	3.8991
4	89	P01133	EGF	-4.5707	-1.9143
3	26	P01133	EGF	-4.5707	-3.844
3	26	Q13541	EIF4EBP1	-1.4071	0.7536
4	89	P06733	ENO1	-3.0117	2.4935
4	89	P09104	ENO2	-1.3412	4.821
4	89	Q9UJA9	ENPP5	-5.3921	3.5265
3	26	Q9UJA9	ENPP5	-5.3921	3.905
4	89	Q6UWV6	ENPP7	-6.0006	-4.2813
3	26	Q6UWV6	ENPP7	-6.0006	-4.4481
4	89	P16422	EPCAM	-9.2639	-3.3639
3	26	P16422	EPCAM	-9.2639	-3.5715
4	89	P21709	EPHA1	-6.3686	-5.126
3	26	P21709	EPHA1	-6.3686	-5.2314
4	89	P04626	ERBB2	-7.0932	-1.0184
4	89	P21860	ERBB3	-6.8656	2.4588
3	26	P21860	ERBB3	-6.8656	3.2593
4	89	Q15303	ERBB4	-4.8184	4.0449
4	89	Q9NQ30	ESM1	-6.6187	0.9239
3	26	Q9NQ30	ESM1	-6.6187	0.6537
4	89	P15311	EZR	-0.4338	0.4317
13	90	Q9Y624	F11R	-5.3568	-0.663
4	89	Q9Y624	F11R	-5.3568	-0.4159
3	26	Q9Y624	F11R	-5.3568	0.1918
4	89	P25116	F2R	-3.2387	-1.5358
3	26	P25116	F2R	-3.2387	2.8862
3	26	P08709	F7	-5.4634	-5.6
3	26	P00740	F9	-6.1925	-5.4406
4	89	P07148	FABP1	-9.7472	-4.502
3	26	P07148	FABP1	-9.7472	-5.2779
3	26	P12104	FABP2	-4.7263	-3.3898
4	89	Q01469	FABP5	-4.3995	3.1085
3	26	Q13158	FADD	-0.5038	-1.7047
3	26	Q92520	FAM3C	-6.4331	2.9395
3	26	P09467	FBP1	-3.1006	-3.7821
13	90	P06734	FCER2	-5.7445	-0.5403
4	89	P06734	FCER2	-5.7445	-1.6019
3	26	P06734	FCER2	-5.7445	1.6733
3	26	P12318	FCGR2A	-7.2562	-0.5823
3	26	O75015	FCGR3B	-5.5896	-3.0756
3	26	Q15485	FCN2	-7.9211	-6.84
3	26	Q96LA6	FCRL1	-5.4122	-5.201
13	90	Q96RD9	FCRL5	-4.458	-4.9106
4	89	Q96RD9	FCRL5	-4.458	-4.5861
3	26	Q96RD9	FCRL5	-4.458	-4.7414
3	26	Q9UGM5	FETUB	-6.1716	-6.061
4	89	O95750	FGF19	-6.35	-2.2743
3	26	O95750	FGF19	-6.35	-2.8416
4	89	Q14512	FGFBP1	-4.6994	-5.0915
4	89	P21802	FGFR2	-3.1627	4.9549
4	89	Q9Y3D6	FIS1	-4.6741	0.9347
3	26	Q9Y3D6	FIS1	-4.6741	1.801
4	89	P35916	FLT4	-3.451	-2.4059
4	89	P15328	FOLR1	-4.6484	5.5367
4	89	P14207	FOLR2	-7.0784	2.6072
4	89	P41439	FOLR3	-8.7681	-0.7736
4	89	P19883	FST	-6.2392	-1.14
3	26	P19883	FST	-6.2392	-2.2609
4	89	O95633	FSTL3	-5.8927	2.2044
3	26	O95633	FSTL3	-5.8927	2.5671
4	89	P09958	FURIN	-3.7327	-1.5129
4	89	P21217_Q11128	FUT3_FUT5	-4.8217	-1.4811
13	90	O15117	FYB1	-4.9168	-4.3657
4	89	O15117	FYB1	-4.9168	-3.4762
3	26	O15117	FYB1	-4.9168	-4.5626
4	89	P22466	GAL	-6.9612	-3.8475
3	26	P22466	GAL	-6.9612	-2.14
3	26	Q9UK05	GDF2	-4.5636	-4.6038
3	26	Q92820	GGH	-4.8436	-1.543
13	90	P19440	GGT1	-3.8582	-1.2557
4	89	P19440	GGT1	-3.8582	-1.2269
3	26	P19440	GGT1	-3.8582	-0.4966
3	26	P01241	GH1	-5.2308	-2.0519
3	26	Q9UBU3	GHRL	-3.5063	-2.3973
4	89	Q9HC38	GLOD4	-5.8782	2.8323
3	26	Q9HC38	GLOD4	-5.8782	2.8979
3	26	P35754	GLRX	-2.6915	1.6581
13	90	P22749	GNLY	-4.4359	-3.9378
4	89	P22749	GNLY	-4.4359	-2.6779
3	26	P22749	GNLY	-4.4359	-3.3688
4	89	Q6P4E1	GOLM2	-4.7965	0.4598
3	26	P07359	GP1BA	-7.4616	-6.5509
13	90	Q9HCN6	GP6	-2.9389	-2.9716
4	89	Q9HCN6	GP6	-2.9389	-2.2394
3	26	Q9HCN6	GP6	-2.9389	-3.223
3	26	Q14956	GPNMB	-3.7492	1.2998
3	26	O75791	GRAP2	-1.8933	-1.6494
13	90	P28799	GRN	-5.2068	-1.1033
4	89	P28799	GRN	-5.2068	-1.2963
3	26	P28799	GRN	-5.2068	-0.4259
3	26	P08263	GSTA1	-6.4257	-6.2863
13	90	Q02747	GUCA2A	-8.0655	-1.6166
4	89	Q02747	GUCA2A	-8.0655	-1.5125
3	26	Q02747	GUCA2A	-8.0655	-1.8263
13	90	P12081	HARS1	-2.9648	-1.1723
4	89	P12081	HARS1	-2.9648	1.7293
3	26	P12081	HARS1	-2.9648	-0.6367
13	90	Q8TDQ0	HAVCR2	-4.505	3.8941
4	89	Q8TDQ0	HAVCR2	-4.505	3.8747
3	26	Q8TDQ0	HAVCR2	-4.505	4.8083
3	26	P09601	HMOX1	-6.6926	-3.8401
4	89	P0DMV8	HSPA1A	-2.3913	1.8477
3	26	P0DMV8	HSPA1A	-2.3913	1.8326
3	26	P04792	HSPB1	-5.0192	0.5375
3	26	P98160	HSPG2	-6.1887	2.5376
4	89	O43464	HTRA2	-2.617	-0.1866
3	26	Q12794	HYAL1	-3.8599	-1.8557
3	26	P05362	ICAM1	-7.8594	-2.9764
3	26	Q9UMF0	ICAM5	-3.7326	4.7719
4	89	P15260	IFNGR1	-3.6097	3.4593
3	26	P15260	IFNGR1	-3.6097	4.717
13	90	P11717	IGF2R	-4.1185	-0.7575
4	89	P11717	IGF2R	-4.1185	-0.21
3	26	P11717	IGF2R	-4.1185	0.2116
3	26	P17936	IGFBP3	-8.5285	-5.0929
13	90	P22692	IGFBP4	-5.8179	0.7123
4	89	P22692	IGFBP4	-5.8179	1.1221
3	26	P22692	IGFBP4	-5.8179	0.5872
3	26	P24592	IGFBP6	-8.6556	3.4129
3	26	Q8WX77	IGFBPL1	-2.8823	5.9568
3	26	Q969P0	IGSF8	-4.3568	7.0818
4	89	Q08334	IL10RB	-4.5736	-0.7035
3	26	Q08334	IL10RB	-4.5736	0.8783
4	89	P78552	IL13RA1	-4.3593	-2.4901
13	90	Q96F46	IL17RA	-3.2987	0.0796
4	89	Q96F46	IL17RA	-3.2987	-0.3928
3	26	Q96F46	IL17RA	-3.2987	-0.0104
4	89	Q14116	IL18	-6.7989	-2.7268
3	26	Q14116	IL18	-6.7989	-2.7627
3	26	O95998	IL18BP	-3.4126	2.0068
3	26	Q9UHD0	IL19	-3.7196	-0.9899
13	90	P14778	IL1R1	-5.0126	-1.2401
4	89	P14778	IL1R1	-5.0126	-0.7698
3	26	P14778	IL1R1	-5.0126	-0.8559
4	89	P27930	IL1R2	-9.0511	-4.0278
3	26	P27930	IL1R2	-9.0511	-4.2785
13	90	Q9NPH3	IL1RAP	-5.5517	-3.0951
4	89	Q9NPH3	IL1RAP	-5.5517	-3.3787
3	26	Q9NPH3	IL1RAP	-5.5517	-3.0989
4	89	P18510	IL1RN	-3.8726	-1.2001
3	26	P18510	IL1RN	-3.8726	-0.8136
3	26	P08887	IL6R	-7.9384	-1.2492
3	26	P40189	IL6ST	-3.9356	2.0555
13	90	P16871	IL7R	-7.2639	-3.496
4	89	P16871	IL7R	-7.2639	-3.2651
3	26	P16871	IL7R	-7.2639	-3.9211
13	90	P55103	INHBC	-4.487	-5.0071
4	89	P55103	INHBC	-4.487	-5.3843
3	26	P55103	INHBC	-4.487	-4.7224
13	90	P08648	ITGA5	-4.261	-3.6403
4	89	P08648	ITGA5	-4.261	-3.5207
3	26	P08648	ITGA5	-4.261	-3.5491
13	90	P11215	ITGAM	-2.1524	-0.322
4	89	P11215	ITGAM	-2.1524	-0.1886
3	26	P11215	ITGAM	-2.1524	0.3209
3	26	P05556	ITGB1	-5.7605	-2.606
4	89	P18084	ITGB5	-5.1381	-0.805
3	26	Q06033	ITIH3	-3.5615	-4.3586
4	89	P57087	JAM2	-3.8662	6.2134
4	89	P35968	KDR	-7.7613	-0.4861
3	26	P10721	KIT	-5.8304	-0.0444
3	26	P21583	KITLG	-4.9135	-0.9924
4	89	P06870	KLK1	-7.0104	-3.3157
4	89	O43240	KLK10	-5.3781	2.3101
4	89	Q9UBX7	KLK11	-3.2779	5.997
4	89	Q92876	KLK6	-6.9181	1.8581
4	89	O60259	KLK8	-5.3495	0.7256
3	26	Q16773	KYAT1	-4.114	4.9446
4	89	P32004	L1CAM	-4.0213	2.3766
3	26	Q53H82	LACTB2	-0.4979	1.1004
4	89	Q6GTX8	LAIR1	-6.5279	4.4595
3	26	Q6GTX8	LAIR1	-6.5279	5.3636
4	89	Q16363	LAMA4	-7.1411	2.4307
3	26	Q16363	LAMA4	-7.1411	2.5672
4	89	P13473	LAMP2	-5.2506	2.036
3	26	P18428	LBP	-4.4673	-5.2575
4	89	Q14739	LBR	-2.4225	0.5463
3	26	P80188	LCN2	-3.9817	-2.2727
3	26	P41159	LEP	-4.9811	-5.2931
3	26	P48357	LEPR	-2.9741	-2.2699
3	26	P09382	LGALS1	-2.4448	0.7905
4	89	P56470	LGALS4	-7.222	-2.3533
3	26	P56470	LGALS4	-7.222	-4.0613
4	89	O00214	LGALS8	-3.9174	1.1939
4	89	O00182	LGALS9	-5.8431	1.3342
3	26	O00182	LGALS9	-5.8431	1.5926
4	89	Q99538	LGMN	-7.2692	2.503
3	26	Q99538	LGMN	-7.2692	2.2775
4	89	Q9H008	LHPP	-5.2759	6.2567
3	26	Q9H008	LHPP	-5.2759	6.7606
13	90	Q8N149	LILRA2	-4.48	-1.4735
4	89	Q8N149	LILRA2	-4.48	-1.0977
3	26	Q8N149	LILRA2	-4.48	-0.4816
3	26	A6NI73	LILRA5	-6.1443	-4.5177
3	26	P06858	LPL	-6.3118	1.1843
3	26	Q86VZ4	LRP11	-3.9055	2.9359
4	89	P30533	LRPAP1	-4.7972	1.4881
4	89	P36941	LTBR	-8.0587	1.2254
3	26	P36941	LTBR	-8.0587	2.4867
4	89	Q14210	LY6D	-4.0261	-0.0904
3	26	Q14210	LY6D	-4.0261	-0.8552
4	89	O95274	LYPD3	-5.8225	-3.0976
4	89	P55145	MANF	-1.8259	1.3445
3	26	P55145	MANF	-1.8259	1.6114
4	89	Q9H8J5	MANSC1	-4.2239	2.8799
3	26	Q9UEW3	MARCO	-5.9325	-2.4549
4	89	O00339	MATN2	-7.7202	2.3368
3	26	O00339	MATN2	-7.7202	2.2541
3	26	P43121	MCAM	-3.4194	1.8247
3	26	Q8NI22	MCFD2	-2.8333	3.9148
4	89	P21741	MDK	-4.9193	5.1509
4	89	Q96KG7	MEGF10	-6.9797	2.719
3	26	Q96KG7	MEGF10	-6.9797	3.4253
3	26	Q16820	MEP1B	-3.7784	-4.154
4	89	Q9NQ76	MEPE	-7.0902	-3.1969
3	26	Q9NQ76	MEPE	-7.0902	-2.5223
13	90	Q14696	MESD	-0.5134	0.7618
4	89	Q14696	MESD	-0.5134	0.8689
3	26	Q14696	MESD	-0.5134	1.7438
13	90	Q08431	MFGE8	-3.7462	3.7879
4	89	Q08431	MFGE8	-3.7462	4.1826
3	26	Q08431	MFGE8	-3.7462	5.5752
4	89	Q99685	MGLL	-4.6684	-3.1726
3	26	Q99685	MGLL	-4.6684	-3.2191
4	89	Q16674	MIA	-6.7541	3.9514
13	90	P14174	MIF	-3.757	3.6497
4	89	P14174	MIF	-3.757	4.8605
3	26	P14174	MIF	-3.757	5.7045
4	89	P09238	MMP10	-5.8979	-1.3219
3	26	P09238	MMP10	-5.8979	0.1275
13	90	P08254	MMP3	-3.2927	-0.8791
4	89	P08254	MMP3	-3.2927	-1.03
3	26	P08254	MMP3	-3.2927	1.9945
4	89	P22894	MMP8	-2.8005	-0.566
13	90	P14780	MMP9	-2.9957	-3.2563
4	89	P14780	MMP9	-2.9957	-2.1306
3	26	P14780	MMP9	-2.9957	-2.628
3	26	P41218	MNDA	-4.5926	-3.3441
4	89	O95866	MPIG6B	-3.465	-1.4543
3	26	O95866	MPIG6B	-3.465	-2.892
13	90	P05164	MPO	-3.9007	-3.3234
4	89	P05164	MPO	-3.9007	-0.2596
3	26	P05164	MPO	-3.9007	-2.8955
4	89	P21757	MSR1	-4.6179	0.4336
4	89	Q9UJ68	MSRA	-3.639	-0.6352
13	90	Q99972	MYOC	-4.6511	0.9991
4	89	Q99972	MYOC	-4.6511	2.7097
3	26	Q99972	MYOC	-4.6511	0.1518
4	89	Q8WU39	MZB1	-7.0401	-1.5495
3	26	Q8WU39	MZB1	-7.0401	-4.5011
3	26	O95544	NADK	-3.8671	-2.0786
4	89	P41271	NBL1	-3.8031	1.6221
3	26	P13591	NCAM1	-4.709	4.7152
13	90	O15394	NCAM2	-3.8931	4.3537
4	89	O15394	NCAM2	-3.8931	4.6285
3	26	O15394	NCAM2	-3.8931	6.0106
4	89	O14594	NCAN	-3.4256	4.1206
4	89	O43639	NCK2	-0.0365	-0.5858
3	26	O43639	NCK2	-0.0365	-0.1225
3	26	Q92692	NECTIN2	-5.8028	1.5357
4	89	Q96NY8	NECTIN4	-3.7395	-1.8768
4	89	Q92832	NELL1	-5.2354	2.1433
4	89	Q99435	NELL2	-5.4365	2.5833
3	26	Q99435	NELL2	-5.4365	1.9417
3	26	P14543	NID1	-5.8614	0.8948
13	90	Q14112	NID2	-1.156	4.333
4	89	Q14112	NID2	-1.156	4.695
3	26	Q14112	NID2	-1.156	4.7748
4	89	Q13232	NME3	-6.5507	-1.5907
3	26	Q13232	NME3	-6.5507	-0.2564
13	90	Q15155	NOMO1	-5.7069	-1.6449
4	89	Q15155	NOMO1	-5.7069	-1.2334
3	26	Q15155	NOMO1	-5.7069	-1.0533
3	26	Q9NQX5	NPDC1	-4.2048	7.1712
13	90	Q15818	NPTX1	-2.9294	4.5509
4	89	Q15818	NPTX1	-2.9294	4.739
3	26	Q15818	NPTX1	-2.9294	5.5242
3	26	O95502	NPTXR	-5.449	6.2092
3	26	Q92823	NRCAM	-4.928	3.4621
3	26	O14786	NRP1	-3.2758	-0.525
13	90	O60462	NRP2	-2.6854	0.1115
4	89	O60462	NRP2	-2.6854	0.8763
3	26	O60462	NRP2	-2.6854	1.6454
4	89	Q9UNZ2	NSFL1C	-1.2214	3.4176
4	89	P21589	NT5E	-5.7137	0.6475
3	26	NTproBNP	NTproBNP	-0.3555	1.2743
3	26	Q16620	NTRK2	-1.8311	4.5933
4	89	Q16288	NTRK3	-4.2036	3.0552
13	90	Q9UKK9	NUDT5	-2.4463	1.4662
4	89	Q9UKK9	NUDT5	-2.4463	2.4839
3	26	Q9UKK9	NUDT5	-2.4463	3.3066
13	90	P20774	OGN	-4.5386	5.5324
4	89	P20774	OGN	-4.5386	5.5861
3	26	P20774	OGN	-4.5386	5.8343
3	26	P78380	OLR1	-4.2782	5.8746
4	89	Q99983	OMD	-4.8021	3.2456
3	26	Q99983	OMD	-4.8021	3.739
4	89	Q8IYS5	OSCAR	-7.8452	-0.087
3	26	Q8IYS5	OSCAR	-7.8452	-0.1043
3	26	Q99650	OSMR	-1.7984	-0.522
4	89	P01178	OXT	-6.1582	4.2789
4	89	P07237	P4HB	-4.0671	-2.0569
13	90	Q6UXH9	PAMR1	-6.1917	-2.439
4	89	Q6UXH9	PAMR1	-6.1917	-1.5658
3	26	Q6UXH9	PAMR1	-6.1917	-1.9039
13	90	Q99497	PARK7	-3.0075	2.4482
4	89	Q99497	PARK7	-3.0075	4.1198
3	26	Q99497	PARK7	-3.0075	3.3962
3	26	O14917	PCDH17	-1.4844	5.1217
3	26	Q15113	PCOLCE	-6.6464	1.4712
4	89	O14737	PDCD5	-2.143	1.6987
3	26	O75340	PDCD6	-3.1871	-2.8595
4	89	P01127	PDGFB	-6.4205	-4.1427
3	26	P01127	PDGFB	-6.4205	-5.1023
3	26	P16234	PDGFRA	-2.3863	3.9825
4	89	Q9NR12	PDLIM7	-1.2621	-0.026
3	26	Q9NR12	PDLIM7	-1.2621	-0.3669
13	90	P30086	PEBP1	-2.5312	6.2822
4	89	P30086	PEBP1	-2.5312	6.322
3	26	P30086	PEBP1	-2.5312	7.5223
13	90	P16284	PECAM1	-2.5863	-1.3712
4	89	P16284	PECAM1	-2.5863	-1.5586
3	26	P16284	PECAM1	-2.5863	-0.1827
13	90	P01833	PIGR	-1.6348	-1.3774
4	89	P01833	PIGR	-1.6348	-1.4253
3	26	P01833	PIGR	-1.6348	-1.2747
13	90	Q96FE7	PIK3IP1	-4.072	5.682
4	89	Q96FE7	PIK3IP1	-4.072	5.79
3	26	Q96FE7	PIK3IP1	-4.072	5.8943
13	90	Q9UKJ1	PILRA	-6.3117	2.1577
4	89	Q9UKJ1	PILRA	-6.3117	2.4421
3	26	Q9UKJ1	PILRA	-6.3117	3.4084
3	26	Q9UKJ0	PILRB	-5.1545	3.323
4	89	P30613	PKLR	-5.9285	3.6613
3	26	P30613	PKLR	-5.9285	-3.0659
4	89	Q8NCC3	PLA2G15	-4.6732	2.1413
4	89	P47712	PLA2G4A	-1.3897	-0.4289
3	26	P47712	PLA2G4A	-1.3897	-1.1905
13	90	Q13093	PLA2G7	-4.4853	-4.1878
4	89	Q13093	PLA2G7	-4.4853	-4.0452
3	26	Q13093	PLA2G7	-4.4853	-3.9652
13	90	P00749	PLAU	-4.4211	0.0711
4	89	P00749	PLAU	-4.4211	0.3647
3	26	P00749	PLAU	-4.4211	1.2754
4	89	Q03405	PLAUR	-7.6142	2.8049
3	26	Q03405	PLAUR	-7.6142	3.9221
3	26	O60664	PLIN3	-1.7363	-0.9324
3	26	O94903	PLPBP	-2.7357	2.0898
3	26	Q9ULL4	PLXNB3	-2.3877	5.362
3	26	Q6GTS8	PM20D1	-6.0994	-5.749
4	89	P54317	PNLIPRP2	-8.8512	-4.1229
3	26	P54317	PNLIPRP2	-8.8512	-4.3651
4	89	Q9NZ53	PODXL2	-2.5073	4.8585
4	89	Q15166	PON3	-7.8765	-5.1684
3	26	Q15166	PON3	-7.8765	-6.4394
4	89	Q96CD2	PPCDC	-4.093	2.4155
4	89	O14974	PPP1R12A	-1.4153	-0.6585
3	26	P41236	PPP1R2	-1.254	0.8152
4	89	P01298	PPY	-3.9048	-4.717
4	89	P51888	PRELP	-7.2279	2.0479
3	26	P51888	PRELP	-7.2279	2.5036
3	26	P10644	PRKAR1A	-1.0426	-1.3172
4	89	P01236	PRL	-5.397	0.634
3	26	P04070	PROC	-6.8658	-5.4155
3	26	P07478	PRSS2	-4.3823	-3.1514
3	26	Q9BQR3	PRSS27	-6.0265	1.6357
4	89	Q16651	PRSS8	-6.9525	1.0652
3	26	Q16651	PRSS8	-6.9525	1.5071
3	26	P41222	PTGDS	-6.4437	3.8488
4	89	P29350	PTPN6	-3.0031	-2.8916
3	26	P29350	PTPN6	-3.0031	-2.5033
4	89	P15151	PVR	-4.1794	0.5893
3	26	P09417	QDPR	-3.8556	4.6873
3	26	Q99969	RARRES2	-5.144	-2.2404
3	26	P05451	REG1A	-8.2178	-2.8358
4	89	Q9BYZ8	REG4	-7.7844	-3.7416
3	26	Q9BYZ8	REG4	-7.7844	-4.1636
13	90	Q969Z4	RELT	-4.1539	4.5461
4	89	Q969Z4	RELT	-4.1539	4.7285
3	26	Q969Z4	RELT	-4.1539	5.7553
3	26	P00797	REN	-4.8484	-4.3766
4	89	Q96B86	RGMA	-5.8819	3.0758
4	89	Q6NW40	RGMB	-2.763	6.0075
3	26	P12724	RNASE3	-4.381	2.2371
4	89	Q9Y6N7	ROBO1	-7.0217	4.3292
3	26	Q9Y6N7	ROBO1	-7.0217	4.912
4	89	Q9HCK4	ROBO2	-2.238	3.4857
3	26	Q01973	ROR1	-4.0444	1.369
4	89	Q9H446	RWDD1	-1.508	2.5334
3	26	P31949	S100A11	-3.4243	-1.8493
4	89	P26447	S100A4	-1.5011	3.3512
4	89	Q6ZMJ2	SCARA5	-3.9869	-0.6897
4	89	Q96GP6	SCARF2	-2.7856	-0.4591
4	89	Q8WXD2	SCG3	-6.6835	3.5082
3	26	Q8WXD2	SCG3	-6.6835	3.9094
4	89	P11684	SCGB1A1	-5.7257	-2.6802
3	26	P11684	SCGB1A1	-5.7257	-2.7771
4	89	Q96PL1	SCGB3A2	-6.6578	-5.1482
3	26	Q96PL1	SCGB3A2	-6.6578	-4.9478
3	26	P18827	SDC1	-3.1381	0.2384
3	26	P31431	SDC4	-5.6094	0.5682
3	26	P16109	SELP	-7.173	-5.8675
3	26	Q13275	SEMA3F	-4.7591	-0.5596
4	89	Q92854	SEMA4D	-2.6373	0.9629
3	26	Q8IW75	SERPINA12	-6.5983	-4.8981
13	90	P30740	SERPINB1	-1.846	0.0505
4	89	P30740	SERPINB1	-1.846	1.6415
3	26	P30740	SERPINB1	-1.846	2.0575
4	89	P35237	SERPINB6	-2.3968	4.9033
4	89	Q9BYH1	SEZ6L	-2.5853	4.9448
3	26	P35247	SFTPD	-4.7369	-0.3649
4	89	P34896	SHMT1	-6.1031	2.0946
3	26	P34896	SHMT1	-6.1031	-0.3665
4	89	Q9HAT2	SIAE	-2.0441	4.6616
4	89	Q9BZZ2	SIGLEC1	-5.2093	-1.3852
3	26	Q9BZZ2	SIGLEC1	-5.2093	0.0733
13	90	O15389	SIGLEC5	-4.189	0.4037
4	89	O15389	SIGLEC5	-4.189	1.2514
3	26	O15389	SIGLEC5	-4.189	3.3933
3	26	Q9Y286	SIGLEC7	-5.1218	-1.0465
4	89	O00241	SIRPB1	-6.6503	1.3443
3	26	O00241	SIRPB1	-6.6503	1.5709
4	89	O75563	SKAP2	-4.0652	-3.302
3	26	O75563	SKAP2	-4.0652	-3.3111
4	89	Q9H3U7	SMOC2	-7.2324	0.4265
3	26	Q9H3U7	SMOC2	-7.2324	0.3012
4	89	P17405	SMPD1	-3.2191	1.2104
4	89	Q92484	SMPDL3A	-4.5667	0.4902
3	26	Q92484	SMPDL3A	-4.5667	-0.1495
3	26	O00161	SNAP23	-3.8135	-2.8218
4	89	O95721	SNAP29	-3.6732	0.1845
3	26	Q9Y5X1	SNX9	-1.1686	1.364
3	26	P00441	SOD1	-1.5682	5.6531
13	90	P04179	SOD2	-4.6896	1.3773
4	89	P04179	SOD2	-4.6896	1.2346
3	26	P04179	SOD2	-4.6896	2.8069
3	26	Q99523	SORT1	-5.3112	3.691
3	26	Q9BQB4	SOST	-4.5814	-3.2947
4	89	P09486	SPARC	-3.7363	1.592
3	26	Q14515	SPARCL1	-6.2324	4.9589
13	90	P00995	SPINK1	-2.3805	-1.7048
4	89	P00995	SPINK1	-2.3805	-0.636
3	26	P00995	SPINK1	-2.3805	-1.5304
13	90	Q9NQ38	SPINK5	-1.6967	-1.8781
4	89	Q9NQ38	SPINK5	-1.6967	-1.7553
3	26	Q9NQ38	SPINK5	-1.6967	-1.3373
13	90	O43278	SPINT1	-3.7435	0.3531
4	89	O43278	SPINT1	-3.7435	0.5059
3	26	O43278	SPINT1	-3.7435	0.4208
4	89	O43291	SPINT2	-5.0104	6.5346
3	26	O43291	SPINT2	-5.0104	7.0363
4	89	Q9HCB6	SPON1	-6.7192	2.3108
3	26	Q9HCB6	SPON1	-6.7192	2.9017
3	26	Q9BUD6	SPON2	-6.6661	2.339
4	89	P12931	SRC	-1.0187	-1.6035
3	26	Q8WTU2	SSC4D	-6.4759	-7.811
3	26	A1L4H1	SSC5D	-4.8031	-1.7796
4	89	P52823	STC1	-1.5032	0.0698
13	90	O76061	STC2	-6.1456	0.3612
4	89	O76061	STC2	-6.1456	0.6132
3	26	O76061	STC2	-6.1456	1.5495
13	90	P31948	STIP1	-0.4279	-0.3683
4	89	P31948	STIP1	-0.4279	2.0981
3	26	P31948	STIP1	-0.4279	0.053
3	26	Q13043	STK4	-0.6262	-0.4748
4	89	P50225	SULT1A1	-2.2335	-2.7008
4	89	Q8NBJ7	SUMF2	-3.1466	2.6699
13	90	Q9UGT4	SUSD2	-5.2854	-0.589
4	89	Q9UGT4	SUSD2	-5.2854	-0.034
3	26	Q9UGT4	SUSD2	-5.2854	0.3663
4	89	Q02763	TEK	-5.2351	-2.9803
13	90	P04155	TFF1	-2.6608	-1.4692
4	89	P04155	TFF1	-2.6608	-1.4077
3	26	P04155	TFF1	-2.6608	-1.5602
4	89	Q03403	TFF2	-6.7356	-2.6331
3	26	Q03403	TFF2	-6.7356	-3.0479
3	26	Q07654	TFF3	-1.7489	1.8329
3	26	P10646	TFPI	-7.603	-3.4778
4	89	P48307	TFPI2	-6.5476	1.6282
3	26	P02786	TFRC	-3.1555	-2.814
3	26	Q15582	TGFBI	-7.9578	-1.6575
4	89	P37173	TGFBR2	-2.5189	3.1537
3	26	P21980	TGM2	-1.4502	-1.0433
3	26	P07204	THBD	-5.1121	-0.6412
13	90	P35442	THBS2	-5.4608	3.0749
4	89	P35442	THBS2	-5.4608	4.1601
3	26	P35442	THBS2	-5.4608	4.2816
3	26	P35443	THBS4	-6.5346	-3.121
3	26	P52888	THOP1	-4.295	0.4311
4	89	P04216	THY1	-6.3284	3.9566
3	26	Q96H15	TIMD4	-5.5357	-4.791
3	26	P01033	TIMP1	-6.6319	2.632
4	89	P35625	TIMP3	-3.1096	-0.3419
3	26	P35625	TIMP3	-3.1096	0.278
13	90	Q99727	TIMP4	-4.8086	2.9813
4	89	Q99727	TIMP4	-4.8086	2.5727
3	26	Q99727	TIMP4	-4.8086	2.4407
3	26	Q9GZM7	TINAGL1	-3.5225	2.3125
4	89	Q5JTD0	TJAP1	-0.8021	-0.6605
13	90	P63313	TMSB10	-3.5294	2.971
4	89	P63313	TMSB10	-3.5294	2.4418
3	26	P63313	TMSB10	-3.5294	4.3229
3	26	P24821	TNC	-5.0837	-3.6068
4	89	O00300	TNFRSF11B	-6.9391	2.7816
3	26	O00300	TNFRSF11B	-6.9391	2.6433
4	89	Q9NP84	TNFRSF12A	-2.8821	1.9073
4	89	O14836	TNFRSF13B	-6.4202	-1.0202
3	26	O14836	TNFRSF13B	-6.4202	-2.3911
4	89	Q92956	TNFRSF14	-8.0816	2.7654
3	26	Q92956	TNFRSF14	-8.0816	4.0282
13	90	P19438	TNFRSF1A	-5.1699	3.0002
4	89	P19438	TNFRSF1A	-5.1699	3.0677
3	26	P19438	TNFRSF1A	-5.1699	4.5159
13	90	P20333	TNFRSF1B	-6.6122	0.7184
4	89	P20333	TNFRSF1B	-6.6122	0.8775
3	26	P20333	TNFRSF1B	-6.6122	2.3302
4	89	O75509	TNFRSF21	-5.454	4.1662
4	89	P28908	TNFRSF8	-5.4244	-0.624
4	89	O75888	TNFSF13	-4.6208	1.8049
3	26	O75888	TNFSF13	-4.6208	3.2814
13	90	P22105	TNXB	-4.6254	-2.3733
4	89	P22105	TNXB	-4.6254	-2.7766
3	26	P22105	TNXB	-4.6254	-1.4901
4	89	O14773	TPP1	-7.2952	4.2093
3	26	O14773	TPP1	-7.2952	4.4522
4	89	Q9NZC2	TREM2	-7.7612	2.1703
3	26	Q9NZC2	TREM2	-7.7612	3.0333
13	90	Q5T2D2	TREML2	-4.09	-3.4133
4	89	Q5T2D2	TREML2	-4.09	-4.1809
3	26	Q5T2D2	TREML2	-4.09	-4.2362
3	26	P01222	TSHB	-4.1607	-5.4285
4	89	Q96J42	TXNDC15	-5.0866	-1.0519
4	89	Q8NBS9	TXNDC5	-0.4418	1.2363
13	90	Q16881	TXNRD1	-2.0542	0.95
4	89	Q16881	TXNRD1	-2.0542	2.0679
3	26	Q16881	TXNRD1	-2.0542	2.3449
3	26	P19971	TYMP	-5.7256	-1.9599
3	26	Q06418	TYRO3	-3.3381	4.5177
3	26	Q6EMK4	VASN	-4.1974	-0.8277
3	26	P19320	VCAM1	-4.051	-0.6977
4	89	P13611	VCAN	-2.864	2.5141
4	89	P49767	VEGFC	-4.3873	0.035
13	90	Q9Y279	VSIG4	-5.4501	2.0728
4	89	Q9Y279	VSIG4	-5.4501	1.9827
3	26	Q9Y279	VSIG4	-5.4501	3.7933
3	26	Q9H7M9	VSIR	-1.5594	2.4038
4	89	Q9NP79	VTA1	-3.25	1.2908
13	90	P23381	WARS	-4.6824	-3.5642
4	89	P23381	WARS	-4.6824	-2.7957
3	26	P23381	WARS	-4.6824	-2.388
4	89	Q14508	WFDC2	-4.0785	3.7611
4	89	Q8TEU8	WFIKKN2	-8.8613	4.162
3	26	Q8TEU8	WFIKKN2	-8.8613	4.5771
4	89	O43895	XPNPEP2	-7.0665	-5.3912
13	90	Q9BTE6	AARSD1	-1.2926	-2.2272
4	89	Q9BTE6	AARSD1	-1.2926	1.8426
7	78	Q9BTE6	AARSD1	-1.2926	-2.2413
6	37	Q9BTE6	AARSD1	-1.2926	-0.7936
3	26	Q9BTE6	AARSD1	-1.2926	-1.8073
12	23	Q9BTE6	AARSD1	-1.2926	-2.9823
5	45	Q9BTE6	AARSD1	-1.2926	-2.3984
8	33	Q9BTE6	AARSD1	-1.2926	-1.1214
13	90	Q96IU4	ABHD14B	-3.1172	-3.8958
4	89	Q96IU4	ABHD14B	-3.1172	-1.7195
7	78	Q96IU4	ABHD14B	-3.1172	-3.3485
6	37	Q96IU4	ABHD14B	-3.1172	-2.846
3	26	Q96IU4	ABHD14B	-3.1172	-2.8192
12	23	Q96IU4	ABHD14B	-3.1172	-3.6923
5	45	Q96IU4	ABHD14B	-3.1172	-2.912
8	33	Q96IU4	ABHD14B	-3.1172	-2.748
13	90	P00519	ABL1	-1.8917	-1.5632
4	89	P00519	ABL1	-1.8917	-1.3569
7	78	P00519	ABL1	-1.8917	-1.8382
6	37	P00519	ABL1	-1.8917	-1.2501
3	26	P00519	ABL1	-1.8917	-1.051
12	23	P00519	ABL1	-1.8917	-2.0265
5	45	P00519	ABL1	-1.8917	-1.7469
8	33	P00519	ABL1	-1.8917	-1.5546
13	90	P09110	ACAA1	-0.0066	-1.3453
4	89	P09110	ACAA1	-0.0066	-1.7587
7	78	P09110	ACAA1	-0.0066	-1.6403
6	37	P09110	ACAA1	-0.0066	-3.7138
3	26	P09110	ACAA1	-0.0066	-3.7819
12	23	P09110	ACAA1	-0.0066	-1.307
5	45	P09110	ACAA1	-0.0066	-2.139
8	33	P09110	ACAA1	-0.0066	-3.121
13	90	P16112	ACAN	-3.3307	-0.7913
4	89	P16112	ACAN	-3.3307	-0.8988
7	78	P16112	ACAN	-3.3307	-1.3009
6	37	P16112	ACAN	-3.3307	-1.06
12	23	P16112	ACAN	-3.3307	-2.7628
5	45	P16112	ACAN	-3.3307	-1.356
8	33	P16112	ACAN	-3.3307	-0.4604
13	90	Q9BYF1	ACE2	-1.9705	-2.1827
4	89	Q9BYF1	ACE2	-1.9705	-2.1269
7	78	Q9BYF1	ACE2	-1.9705	-1.8101
6	37	Q9BYF1	ACE2	-1.9705	-2.558
3	26	Q9BYF1	ACE2	-1.9705	-2.5978
12	23	Q9BYF1	ACE2	-1.9705	-2.2595
5	45	Q9BYF1	ACE2	-1.9705	-2.14
8	33	Q9BYF1	ACE2	-1.9705	-2.5333
13	90	Q15067	ACOX1	1.6122	0.2466
4	89	Q15067	ACOX1	1.6122	0.3034
7	78	Q15067	ACOX1	1.6122	0.6604
6	37	Q15067	ACOX1	1.6122	-0.0014
12	23	Q15067	ACOX1	1.6122	0.7828
5	45	Q15067	ACOX1	1.6122	0.4806
8	33	Q15067	ACOX1	1.6122	0.2854
13	90	P13686	ACP5	-6.196	-1.244
4	89	P13686	ACP5	-6.196	-1.0983
7	78	P13686	ACP5	-6.196	-1.5893
6	37	P13686	ACP5	-6.196	-0.8014
3	26	P13686	ACP5	-6.196	-0.7275
12	23	P13686	ACP5	-6.196	-2.7563
5	45	P13686	ACP5	-6.196	-2.1539
8	33	P13686	ACP5	-6.196	-1.3561
13	90	Q9NPH0	ACP6	-5.5814	-0.9576
4	89	Q9NPH0	ACP6	-5.5814	-2.9458
7	78	Q9NPH0	ACP6	-5.5814	-1.7352
6	37	Q9NPH0	ACP6	-5.5814	-1.0933
3	26	Q9NPH0	ACP6	-5.5814	-0.2031
12	23	Q9NPH0	ACP6	-5.5814	-4.0074
5	45	Q9NPH0	ACP6	-5.5814	-2.4835
8	33	Q9NPH0	ACP6	-5.5814	-1.1311
13	90	P62736	ACTA2	-0.3447	-0.3243
4	89	P62736	ACTA2	-0.3447	0.2616
7	78	P62736	ACTA2	-0.3447	-0.0017
6	37	P62736	ACTA2	-0.3447	-0.2378
3	26	P62736	ACTA2	-0.3447	0.4968
12	23	P62736	ACTA2	-0.3447	-0.7492
5	45	P62736	ACTA2	-0.3447	-0.3397
8	33	P62736	ACTA2	-0.3447	0.6002
13	90	O43707	ACTN4	0.7456	0.6445
4	89	O43707	ACTN4	0.7456	0.432
7	78	O43707	ACTN4	0.7456	0.7878
6	37	O43707	ACTN4	0.7456	0.5734
3	26	O43707	ACTN4	0.7456	0.1677
12	23	O43707	ACTN4	0.7456	0.2478
5	45	O43707	ACTN4	0.7456	0.0774
8	33	O43707	ACTN4	0.7456	0.2171
13	90	P37023	ACVRL1	-4.77	-1.8632
4	89	P37023	ACVRL1	-4.77	-1.6136
7	78	P37023	ACVRL1	-4.77	-3.2939
6	37	P37023	ACVRL1	-4.77	-2.3777
3	26	P37023	ACVRL1	-4.77	-1.0639
12	23	P37023	ACVRL1	-4.77	-3.5645
5	45	P37023	ACVRL1	-4.77	-3.4696
8	33	P37023	ACVRL1	-4.77	-2.4369
13	90	Q03154	ACY1	-3.3199	0.079
4	89	Q03154	ACY1	-3.3199	-2.0884
7	78	Q03154	ACY1	-3.3199	-1.7774
6	37	Q03154	ACY1	-3.3199	-2.1107
12	23	Q03154	ACY1	-3.3199	-2.5301
5	45	Q03154	ACY1	-3.3199	-2.6096
8	33	Q03154	ACY1	-3.3199	-2.6472
13	90	P00813	ADA	-5.9681	-0.7325
4	89	P00813	ADA	-5.9681	0.3226
7	78	P00813	ADA	-5.9681	-1.1855
6	37	P00813	ADA	-5.9681	-0.1253
3	26	P00813	ADA	-5.9681	2.0889
12	23	P00813	ADA	-5.9681	-1.608
5	45	P00813	ADA	-5.9681	-0.8367
8	33	P00813	ADA	-5.9681	-0.197
13	90	Q9NZK5	ADA2	-7.8293	-1.3726
4	89	Q9NZK5	ADA2	-7.8293	-0.616
7	78	Q9NZK5	ADA2	-7.8293	-2.0421
6	37	Q9NZK5	ADA2	-7.8293	0.4613
12	23	Q9NZK5	ADA2	-7.8293	-2.4341
5	45	Q9NZK5	ADA2	-7.8293	-2.0532
8	33	Q9NZK5	ADA2	-7.8293	0.5127
13	90	Q13444	ADAM15	-4.8112	-0.0454
4	89	Q13444	ADAM15	-4.8112	-0.1926
7	78	Q13444	ADAM15	-4.8112	-0.1631
6	37	Q13444	ADAM15	-4.8112	-0.7964
3	26	Q13444	ADAM15	-4.8112	-0.0406
12	23	Q13444	ADAM15	-4.8112	-1.8899
5	45	Q13444	ADAM15	-4.8112	-1.0668
8	33	Q13444	ADAM15	-4.8112	-0.0516
13	90	Q9P0K1	ADAM22	-4.1734	3.3408
4	89	Q9P0K1	ADAM22	-4.1734	3.405
7	78	Q9P0K1	ADAM22	-4.1734	2.7842
6	37	Q9P0K1	ADAM22	-4.1734	3.1682
3	26	Q9P0K1	ADAM22	-4.1734	3.6499
12	23	Q9P0K1	ADAM22	-4.1734	2.4728
5	45	Q9P0K1	ADAM22	-4.1734	3.2197
8	33	Q9P0K1	ADAM22	-4.1734	3.2474
13	90	O75077	ADAM23	-7.3415	-0.7469
4	89	O75077	ADAM23	-7.3415	-1.0808
7	78	O75077	ADAM23	-7.3415	-1.5703
6	37	O75077	ADAM23	-7.3415	-1.3325
3	26	O75077	ADAM23	-7.3415	-0.4523
12	23	O75077	ADAM23	-7.3415	-2.075
5	45	O75077	ADAM23	-7.3415	-1.3826
8	33	O75077	ADAM23	-7.3415	-1.0919
13	90	P78325	ADAM8	-4.7818	-2.5732
7	78	P78325	ADAM8	-4.7818	-3.9921
6	37	P78325	ADAM8	-4.7818	-3.2014
3	26	P78325	ADAM8	-4.7818	-2.5873
12	23	P78325	ADAM8	-4.7818	-5.125
5	45	P78325	ADAM8	-4.7818	-4.4597
8	33	P78325	ADAM8	-4.7818	-1.9862
13	90	Q76LX8	ADAMTS13	-6.4828	-4.954
4	89	Q76LX8	ADAMTS13	-6.4828	-5.1814
7	78	Q76LX8	ADAMTS13	-6.4828	-6.1046
6	37	Q76LX8	ADAMTS13	-6.4828	-5.9678
3	26	Q76LX8	ADAMTS13	-6.4828	-5.9263
12	23	Q76LX8	ADAMTS13	-6.4828	-6.5579
5	45	Q76LX8	ADAMTS13	-6.4828	-6.5198
8	33	Q76LX8	ADAMTS13	-6.4828	-5.7731
13	90	Q8TE58	ADAMTS15	-3.243	-2.8037
4	89	Q8TE58	ADAMTS15	-3.243	-2.244
7	78	Q8TE58	ADAMTS15	-3.243	-3.1031
6	37	Q8TE58	ADAMTS15	-3.243	-3.3911
3	26	Q8TE58	ADAMTS15	-3.243	-2.4536
12	23	Q8TE58	ADAMTS15	-3.243	-4.2206
5	45	Q8TE58	ADAMTS15	-3.243	-3.834
8	33	Q8TE58	ADAMTS15	-3.243	-3.0971
13	90	Q8TE57	ADAMTS16	-0.588	-0.4709
4	89	Q8TE57	ADAMTS16	-0.588	-0.3711
7	78	Q8TE57	ADAMTS16	-0.588	-0.2189
6	37	Q8TE57	ADAMTS16	-0.588	-0.1922
3	26	Q8TE57	ADAMTS16	-0.588	-0.2828
12	23	Q8TE57	ADAMTS16	-0.588	-0.5094
5	45	Q8TE57	ADAMTS16	-0.588	-0.7987
8	33	Q8TE57	ADAMTS16	-0.588	0.0823
13	90	Q9UP79	ADAMTS8	-6.0531	1.5291
7	78	Q9UP79	ADAMTS8	-6.0531	-0.0186
6	37	Q9UP79	ADAMTS8	-6.0531	0.3226
3	26	Q9UP79	ADAMTS8	-6.0531	2.3656
12	23	Q9UP79	ADAMTS8	-6.0531	-1.6085
5	45	Q9UP79	ADAMTS8	-6.0531	-0.1858
8	33	Q9UP79	ADAMTS8	-6.0531	0.8899
13	90	P41586	ADCYAP1R1	-0.2028	0.2168
4	89	P41586	ADCYAP1R1	-0.2028	-0.6799
7	78	P41586	ADCYAP1R1	-0.2028	-0.2809
6	37	P41586	ADCYAP1R1	-0.2028	-0.221
3	26	P41586	ADCYAP1R1	-0.2028	0.2009
12	23	P41586	ADCYAP1R1	-0.2028	-0.8279
5	45	P41586	ADCYAP1R1	-0.2028	-0.5413
8	33	P41586	ADCYAP1R1	-0.2028	0.1024
13	90	O60242	ADGRB3	-6.1022	3.2788
4	89	O60242	ADGRB3	-6.1022	3.1627
7	78	O60242	ADGRB3	-6.1022	2.0738
6	37	O60242	ADGRB3	-6.1022	2.929
3	26	O60242	ADGRB3	-6.1022	4.2968
12	23	O60242	ADGRB3	-6.1022	1.2487
5	45	O60242	ADGRB3	-6.1022	2.3093
8	33	O60242	ADGRB3	-6.1022	2.9889
13	90	Q9UHX3	ADGRE2	-7.2348	-1.5826
7	78	Q9UHX3	ADGRE2	-7.2348	-2.1833
6	37	Q9UHX3	ADGRE2	-7.2348	-1.9517
12	23	Q9UHX3	ADGRE2	-7.2348	-3.5072
5	45	Q9UHX3	ADGRE2	-7.2348	-2.1275
8	33	Q9UHX3	ADGRE2	-7.2348	-0.9944
13	90	P48960	ADGRE5	-4.4826	-1.6935
4	89	P48960	ADGRE5	-4.4826	-1.5978
7	78	P48960	ADGRE5	-4.4826	-1.9925
6	37	P48960	ADGRE5	-4.4826	-1.9189
3	26	P48960	ADGRE5	-4.4826	-0.6066
12	23	P48960	ADGRE5	-4.4826	-2.794
5	45	P48960	ADGRE5	-4.4826	-2.3606
8	33	P48960	ADGRE5	-4.4826	-1.5538
13	90	Q9Y653	ADGRG1	-2.9757	-0.8874
4	89	Q9Y653	ADGRG1	-2.9757	0.1896
7	78	Q9Y653	ADGRG1	-2.9757	-2.5182
6	37	Q9Y653	ADGRG1	-2.9757	-1.99
3	26	Q9Y653	ADGRG1	-2.9757	0.4449
12	23	Q9Y653	ADGRG1	-2.9757	-3.5118
5	45	Q9Y653	ADGRG1	-2.9757	-2.5567
8	33	Q9Y653	ADGRG1	-2.9757	-0.6054
13	90	Q8IZP9	ADGRG2	-4.4104	-3.7089
4	89	Q8IZP9	ADGRG2	-4.4104	-3.9955
7	78	Q8IZP9	ADGRG2	-4.4104	-4.0601
6	37	Q8IZP9	ADGRG2	-4.4104	-4.0096
12	23	Q8IZP9	ADGRG2	-4.4104	-4.4068
5	45	Q8IZP9	ADGRG2	-4.4104	-4.3237
8	33	Q8IZP9	ADGRG2	-4.4104	-3.9641
13	90	P08319	ADH4	-3.7452	-4.3471
4	89	P08319	ADH4	-3.7452	-3.8614
7	78	P08319	ADH4	-3.7452	-4.062
6	37	P08319	ADH4	-3.7452	-4.4181
3	26	P08319	ADH4	-3.7452	-3.9485
12	23	P08319	ADH4	-3.7452	-4.4394
5	45	P08319	ADH4	-3.7452	-4.3464
8	33	P08319	ADH4	-3.7452	-4.2701
13	90	P35318	ADM	-6.1419	1.0001
4	89	P35318	ADM	-6.1419	0.8099
7	78	P35318	ADM	-6.1419	-0.2811
6	37	P35318	ADM	-6.1419	1.037
3	26	P35318	ADM	-6.1419	1.4146
12	23	P35318	ADM	-6.1419	-1.7704
5	45	P35318	ADM	-6.1419	-0.0134
8	33	P35318	ADM	-6.1419	1.2354
13	90	P02771	AFP	-5.122	-6.4562
4	89	P02771	AFP	-5.122	-5.6115
7	78	P02771	AFP	-5.122	-6.1889
6	37	P02771	AFP	-5.122	-6.2451
3	26	P02771	AFP	-5.122	-5.7518
12	23	P02771	AFP	-5.122	-5.8053
5	45	P02771	AFP	-5.122	-6.3443
8	33	P02771	AFP	-5.122	-7.3386
13	90	Q15109	AGER	-7.0438	-3.2674
7	78	Q15109	AGER	-7.0438	-5.2417
6	37	Q15109	AGER	-7.0438	-3.7724
12	23	Q15109	AGER	-7.0438	-5.8705
5	45	Q15109	AGER	-7.0438	-5.081
8	33	Q15109	AGER	-7.0438	-3.7794
13	90	O95994	AGR2	0.5173	-2.1309
4	89	O95994	AGR2	0.5173	-6.8618
7	78	O95994	AGR2	0.5173	-2.449
6	37	O95994	AGR2	0.5173	-0.935
3	26	O95994	AGR2	0.5173	-1.7164
12	23	O95994	AGR2	0.5173	-1.4767
5	45	O95994	AGR2	0.5173	-7.2058
8	33	O95994	AGR2	0.5173	-0.8205
13	90	Q8TD06	AGR3	0.1794	0.374
4	89	Q8TD06	AGR3	0.1794	-0.3131
7	78	Q8TD06	AGR3	0.1794	-0.3525
6	37	Q8TD06	AGR3	0.1794	-0.6323
3	26	Q8TD06	AGR3	0.1794	-1.2422
12	23	Q8TD06	AGR3	0.1794	-0.3265
5	45	Q8TD06	AGR3	0.1794	-0.5026
8	33	Q8TD06	AGR3	0.1794	-1.2383
13	90	O00468	AGRN	-5.4527	6.286
7	78	O00468	AGRN	-5.4527	5.8334
6	37	O00468	AGRN	-5.4527	5.7
12	23	O00468	AGRN	-5.4527	3.7163
5	45	O00468	AGRN	-5.4527	5.2894
8	33	O00468	AGRN	-5.4527	5.8726
13	90	O00253	AGRP	-5.8753	-2.2111
4	89	O00253	AGRP	-5.8753	-1.9932
7	78	O00253	AGRP	-5.8753	-3.2847
6	37	O00253	AGRP	-5.8753	-1.0354
3	26	O00253	AGRP	-5.8753	-0.4859
12	23	O00253	AGRP	-5.8753	-5.1961
5	45	O00253	AGRP	-5.8753	-4.2765
8	33	O00253	AGRP	-5.8753	-1.9125
13	90	P21549	AGXT	-1.6688	-0.9403
4	89	P21549	AGXT	-1.6688	-2.4958
7	78	P21549	AGXT	-1.6688	-2.0804
6	37	P21549	AGXT	-1.6688	-2.8767
12	23	P21549	AGXT	-1.6688	-2.3893
5	45	P21549	AGXT	-1.6688	-2.3823
8	33	P21549	AGXT	-1.6688	-1.9943
13	90	P23526	AHCY	0.0179	-1.466
4	89	P23526	AHCY	0.0179	2.4545
7	78	P23526	AHCY	0.0179	0.587
6	37	P23526	AHCY	0.0179	-0.2355
12	23	P23526	AHCY	0.0179	-0.3483
5	45	P23526	AHCY	0.0179	-0.6542
8	33	P23526	AHCY	0.0179	0.1769
7	78	Q9NZD4	AHSP	-2.9603	-3.6459
6	37	Q9NZD4	AHSP	-2.9603	-1.1148
12	23	Q9NZD4	AHSP	-2.9603	-2.8976
5	45	Q9NZD4	AHSP	-2.9603	-3.336
8	33	Q9NZD4	AHSP	-2.9603	-3.0829
13	90	P55008	AIF1	0.1235	0.148
4	89	P55008	AIF1	0.1235	-0.5861
7	78	P55008	AIF1	0.1235	-1.4589
6	37	P55008	AIF1	0.1235	-1.895
3	26	P55008	AIF1	0.1235	0.7721
12	23	P55008	AIF1	0.1235	-1.5407
5	45	P55008	AIF1	0.1235	-0.2005
8	33	P55008	AIF1	0.1235	-2.8465
13	90	O95831	AIFM1	0.1454	-0.4168
4	89	O95831	AIFM1	0.1454	-0.3684
7	78	O95831	AIFM1	0.1454	-0.5059
6	37	O95831	AIFM1	0.1454	-0.8708
3	26	O95831	AIFM1	0.1454	-0.3059
12	23	O95831	AIFM1	0.1454	-0.4608
5	45	O95831	AIFM1	0.1454	-0.6363
8	33	O95831	AIFM1	0.1454	-0.1708
13	90	P00568	AK1	0.8329	0.4564
4	89	P00568	AK1	0.8329	2.9906
7	78	P00568	AK1	0.8329	-0.8926
6	37	P00568	AK1	0.8329	-0.8818
12	23	P00568	AK1	0.8329	0.0428
5	45	P00568	AK1	0.8329	0.2074
8	33	P00568	AK1	0.8329	-0.3382
13	90	P15121	AKR1B1	-2.2892	-1.9912
4	89	P15121	AKR1B1	-2.2892	-0.4159
7	78	P15121	AKR1B1	-2.2892	-0.0956
6	37	P15121	AKR1B1	-2.2892	-0.6224
3	26	P15121	AKR1B1	-2.2892	-0.1124
12	23	P15121	AKR1B1	-2.2892	-1.4575
5	45	P15121	AKR1B1	-2.2892	-1.5742
8	33	P15121	AKR1B1	-2.2892	0.2041
13	90	P17516	AKR1C4	0.0899	0.1756
4	89	P17516	AKR1C4	0.0899	0.5706
7	78	P17516	AKR1C4	0.0899	0.025
6	37	P17516	AKR1C4	0.0899	-0.2992
3	26	P17516	AKR1C4	0.0899	0.8879
12	23	P17516	AKR1C4	0.0899	0.0166
5	45	P17516	AKR1C4	0.0899	-0.0745
8	33	P17516	AKR1C4	0.0899	0.0809
13	90	Q96B36	AKT1S1	-0.7699	-1.6949
4	89	Q96B36	AKT1S1	-0.7699	-2.5929
7	78	Q96B36	AKT1S1	-0.7699	-1.0052
6	37	Q96B36	AKT1S1	-0.7699	-0.1339
3	26	Q96B36	AKT1S1	-0.7699	-1.0145
12	23	Q96B36	AKT1S1	-0.7699	-1.7736
5	45	Q96B36	AKT1S1	-0.7699	-2.2779
8	33	Q96B36	AKT1S1	-0.7699	-1.7761
13	90	Q9Y243	AKT3	0.9673	0.8993
4	89	Q9Y243	AKT3	0.9673	-0.4399
7	78	Q9Y243	AKT3	0.9673	0.7488
6	37	Q9Y243	AKT3	0.9673	0.2737
3	26	Q9Y243	AKT3	0.9673	0.3725
12	23	Q9Y243	AKT3	0.9673	0.3991
5	45	Q9Y243	AKT3	0.9673	0.5305
8	33	Q9Y243	AKT3	0.9673	0.2334
13	90	Q13740	ALCAM	-3.4214	2.3064
4	89	Q13740	ALCAM	-3.4214	2.1699
7	78	Q13740	ALCAM	-3.4214	1.5771
6	37	Q13740	ALCAM	-3.4214	1.8576
3	26	Q13740	ALCAM	-3.4214	3.3103
12	23	Q13740	ALCAM	-3.4214	0.5955
5	45	Q13740	ALCAM	-3.4214	1.2913
8	33	Q13740	ALCAM	-3.4214	1.9577
7	78	P00352	ALDH1A1	-2.5374	-1.8724
6	37	P00352	ALDH1A1	-2.5374	-1.1714
12	23	P00352	ALDH1A1	-2.5374	-2.8204
5	45	P00352	ALDH1A1	-2.5374	-2.7668
8	33	P00352	ALDH1A1	-2.5374	-1.4911
13	90	P30838	ALDH3A1	-1.3791	-1.3732
4	89	P30838	ALDH3A1	-1.3791	-0.7859
7	78	P30838	ALDH3A1	-1.3791	1.125
6	37	P30838	ALDH3A1	-1.3791	-1.1529
3	26	P30838	ALDH3A1	-1.3791	-0.3639
12	23	P30838	ALDH3A1	-1.3791	-0.6059
5	45	P30838	ALDH3A1	-1.3791	-1.2416
8	33	P30838	ALDH3A1	-1.3791	-1.0332
13	90	P05187	ALPP	-7.7461	-4.99
4	89	P05187	ALPP	-7.7461	-6.9622
7	78	P05187	ALPP	-7.7461	-7.7693
6	37	P05187	ALPP	-7.7461	-8.0834
3	26	P05187	ALPP	-7.7461	-7.4633
12	23	P05187	ALPP	-7.7461	-8.6538
5	45	P05187	ALPP	-7.7461	-7.2568
8	33	P05187	ALPP	-7.7461	-7.3259
13	90	Q9NP70	AMBN	-1.3217	-0.1753
4	89	Q9NP70	AMBN	-1.3217	-0.0172
7	78	Q9NP70	AMBN	-1.3217	-0.2445
6	37	Q9NP70	AMBN	-1.3217	-0.5885
3	26	Q9NP70	AMBN	-1.3217	-0.4369
12	23	Q9NP70	AMBN	-1.3217	-0.3588
5	45	Q9NP70	AMBN	-1.3217	-0.5398
8	33	Q9NP70	AMBN	-1.3217	-0.6814
13	90	P02760	AMBP	-4.7846	-4.1472
4	89	P02760	AMBP	-4.7846	-4.0647
7	78	P02760	AMBP	-4.7846	-4.4567
6	37	P02760	AMBP	-4.7846	-4.4736
3	26	P02760	AMBP	-4.7846	-4.57
12	23	P02760	AMBP	-4.7846	-4.9807
5	45	P02760	AMBP	-4.7846	-4.701
8	33	P02760	AMBP	-4.7846	-4.8878
13	90	Q9UKV5	AMFR	-0.8278	0.2611
4	89	Q9UKV5	AMFR	-0.8278	-1.1483
7	78	Q9UKV5	AMFR	-0.8278	-0.1752
6	37	Q9UKV5	AMFR	-0.8278	0.0139
3	26	Q9UKV5	AMFR	-0.8278	-0.6509
12	23	Q9UKV5	AMFR	-0.8278	-0.461
5	45	Q9UKV5	AMFR	-0.8278	0.3788
8	33	Q9UKV5	AMFR	-0.8278	-0.7686
13	90	Q86SJ2	AMIGO2	-3.6618	-3.3651
4	89	Q86SJ2	AMIGO2	-3.6618	-2.9405
7	78	Q86SJ2	AMIGO2	-3.6618	-4.041
6	37	Q86SJ2	AMIGO2	-3.6618	-4.5023
3	26	Q86SJ2	AMIGO2	-3.6618	-2.4303
12	23	Q86SJ2	AMIGO2	-3.6618	-5.4765
5	45	Q86SJ2	AMIGO2	-3.6618	-4.0761
8	33	Q86SJ2	AMIGO2	-3.6618	-3.2473
13	90	Q9BXJ7	AMN	0.1119	-0.3469
4	89	Q9BXJ7	AMN	0.1119	-0.3368
7	78	Q9BXJ7	AMN	0.1119	0.1555
6	37	Q9BXJ7	AMN	0.1119	0.071
3	26	Q9BXJ7	AMN	0.1119	-0.4243
12	23	Q9BXJ7	AMN	0.1119	-0.5204
5	45	Q9BXJ7	AMN	0.1119	-0.4516
8	33	Q9BXJ7	AMN	0.1119	-0.3942
13	90	P04746	AMY2A	-6.8394	-2.4927
4	89	P04746	AMY2A	-6.8394	-2.4061
7	78	P04746	AMY2A	-6.8394	-3.0414
6	37	P04746	AMY2A	-6.8394	-2.1726
3	26	P04746	AMY2A	-6.8394	-1.3812
12	23	P04746	AMY2A	-6.8394	-3.4503
5	45	P04746	AMY2A	-6.8394	-3.1916
8	33	P04746	AMY2A	-6.8394	-2.6371
13	90	P19961	AMY2B	-6.229	-2.0883
4	89	P19961	AMY2B	-6.229	-2.1365
7	78	P19961	AMY2B	-6.229	-2.775
6	37	P19961	AMY2B	-6.229	-1.9682
3	26	P19961	AMY2B	-6.229	-0.8391
12	23	P19961	AMY2B	-6.229	-3.2237
5	45	P19961	AMY2B	-6.229	-2.7167
8	33	P19961	AMY2B	-6.229	-2.3054
13	90	P03950	ANG	-7.8398	-3.2738
4	89	P03950	ANG	-7.8398	-2.7568
7	78	P03950	ANG	-7.8398	-3.7709
6	37	P03950	ANG	-7.8398	-3.1773
12	23	P03950	ANG	-7.8398	-5.7716
5	45	P03950	ANG	-7.8398	-4.2627
8	33	P03950	ANG	-7.8398	-2.9735
13	90	Q15389	ANGPT1	-5.0433	-3.9688
7	78	Q15389	ANGPT1	-5.0433	-4.1437
6	37	Q15389	ANGPT1	-5.0433	-4.282
12	23	Q15389	ANGPT1	-5.0433	-5.0731
5	45	Q15389	ANGPT1	-5.0433	-4.9806
8	33	Q15389	ANGPT1	-5.0433	-3.0028
13	90	O15123	ANGPT2	-6.7964	-3.5814
4	89	O15123	ANGPT2	-6.7964	-3.5766
7	78	O15123	ANGPT2	-6.7964	-4.3241
6	37	O15123	ANGPT2	-6.7964	-4.2611
3	26	O15123	ANGPT2	-6.7964	-3.5928
12	23	O15123	ANGPT2	-6.7964	-5.9183
5	45	O15123	ANGPT2	-6.7964	-5.4474
8	33	O15123	ANGPT2	-6.7964	-4.0175
13	90	O95841	ANGPTL1	-2.3475	1.591
4	89	O95841	ANGPTL1	-2.3475	2.0748
7	78	O95841	ANGPTL1	-2.3475	0.4233
6	37	O95841	ANGPTL1	-2.3475	1.2286
12	23	O95841	ANGPTL1	-2.3475	-1.6634
5	45	O95841	ANGPTL1	-2.3475	-0.551
8	33	O95841	ANGPTL1	-2.3475	1.8097
13	90	Q9UKU9	ANGPTL2	-5.1162	-0.509
7	78	Q9UKU9	ANGPTL2	-5.1162	-2.529
6	37	Q9UKU9	ANGPTL2	-5.1162	-1.2923
12	23	Q9UKU9	ANGPTL2	-5.1162	-3.8537
5	45	Q9UKU9	ANGPTL2	-5.1162	-3.3292
8	33	Q9UKU9	ANGPTL2	-5.1162	-0.5102
13	90	Q9Y5C1	ANGPTL3	-7.8372	-5.3373
4	89	Q9Y5C1	ANGPTL3	-7.8372	-5.2408
7	78	Q9Y5C1	ANGPTL3	-7.8372	-6.0779
6	37	Q9Y5C1	ANGPTL3	-7.8372	-5.5479
12	23	Q9Y5C1	ANGPTL3	-7.8372	-8.0857
5	45	Q9Y5C1	ANGPTL3	-7.8372	-6.1184
8	33	Q9Y5C1	ANGPTL3	-7.8372	-6.3582
13	90	Q9BY76	ANGPTL4	-5.9183	1.0856
7	78	Q9BY76	ANGPTL4	-5.9183	-0.2998
6	37	Q9BY76	ANGPTL4	-5.9183	-0.1645
12	23	Q9BY76	ANGPTL4	-5.9183	-1.7289
5	45	Q9BY76	ANGPTL4	-5.9183	-0.0961
8	33	Q9BY76	ANGPTL4	-5.9183	0.9153
13	90	O43827	ANGPTL7	-5.3979	-0.5376
4	89	O43827	ANGPTL7	-5.3979	2.1101
7	78	O43827	ANGPTL7	-5.3979	-0.4913
6	37	O43827	ANGPTL7	-5.3979	0.8762
3	26	O43827	ANGPTL7	-5.3979	0.1914
12	23	O43827	ANGPTL7	-5.3979	-3.2913
5	45	O43827	ANGPTL7	-5.3979	-1.7185
8	33	O43827	ANGPTL7	-5.3979	-0.8541
13	90	Q6NXT1	ANKRD54	-0.1772	-0.2368
4	89	Q6NXT1	ANKRD54	-0.1772	-0.4972
7	78	Q6NXT1	ANKRD54	-0.1772	-0.2197
6	37	Q6NXT1	ANKRD54	-0.1772	-0.3094
3	26	Q6NXT1	ANKRD54	-0.1772	-0.4817
12	23	Q6NXT1	ANKRD54	-0.1772	-0.5445
5	45	Q6NXT1	ANKRD54	-0.1772	-0.2547
8	33	Q6NXT1	ANKRD54	-0.1772	-0.4633
13	90	P15144	ANPEP	-3.6531	-2.2731
4	89	P15144	ANPEP	-3.6531	-2.773
7	78	P15144	ANPEP	-3.6531	-3.056
6	37	P15144	ANPEP	-3.6531	-2.8511
12	23	P15144	ANPEP	-3.6531	-3.248
5	45	P15144	ANPEP	-3.6531	-3.4891
8	33	P15144	ANPEP	-3.6531	-2.6962
13	90	Q9UJ72	ANXA10	-0.2635	-0.7792
4	89	Q9UJ72	ANXA10	-0.2635	-1.4524
7	78	Q9UJ72	ANXA10	-0.2635	-1.2706
6	37	Q9UJ72	ANXA10	-0.2635	-0.8519
3	26	Q9UJ72	ANXA10	-0.2635	-1.8692
12	23	Q9UJ72	ANXA10	-0.2635	-1.4551
5	45	Q9UJ72	ANXA10	-0.2635	-1.5522
8	33	Q9UJ72	ANXA10	-0.2635	-0.5035
13	90	P50995	ANXA11	-1.4557	-2.6364
4	89	P50995	ANXA11	-1.4557	-2.7198
7	78	P50995	ANXA11	-1.4557	-2.0595
6	37	P50995	ANXA11	-1.4557	-2.0844
3	26	P50995	ANXA11	-1.4557	-3.0195
12	23	P50995	ANXA11	-1.4557	-2.1495
5	45	P50995	ANXA11	-1.4557	-1.7016
8	33	P50995	ANXA11	-1.4557	-2.7032
13	90	P12429	ANXA3	-5.1811	-4.8493
7	78	P12429	ANXA3	-5.1811	-3.8657
6	37	P12429	ANXA3	-5.1811	-3.6875
3	26	P12429	ANXA3	-5.1811	-3.9824
12	23	P12429	ANXA3	-5.1811	-5.3803
5	45	P12429	ANXA3	-5.1811	-4.9004
8	33	P12429	ANXA3	-5.1811	-4.6802
13	90	P09525	ANXA4	-1.1332	-0.5307
4	89	P09525	ANXA4	-1.1332	-0.09
7	78	P09525	ANXA4	-1.1332	-0.6592
6	37	P09525	ANXA4	-1.1332	-0.7308
12	23	P09525	ANXA4	-1.1332	-0.5557
5	45	P09525	ANXA4	-1.1332	-1.1327
8	33	P09525	ANXA4	-1.1332	-0.7922
13	90	P08758	ANXA5	0.9613	-0.0071
4	89	P08758	ANXA5	0.9613	0.8035
7	78	P08758	ANXA5	0.9613	0.8068
6	37	P08758	ANXA5	0.9613	0.1306
3	26	P08758	ANXA5	0.9613	1.2198
12	23	P08758	ANXA5	0.9613	0.4269
5	45	P08758	ANXA5	0.9613	0.7598
8	33	P08758	ANXA5	0.9613	1.0687
13	90	P19801	AOC1	1.1993	0.0622
4	89	P19801	AOC1	1.1993	0.0453
7	78	P19801	AOC1	1.1993	0.4042
6	37	P19801	AOC1	1.1993	-0.1365
3	26	P19801	AOC1	1.1993	0.5203
12	23	P19801	AOC1	1.1993	0.1369
5	45	P19801	AOC1	1.1993	-0.375
8	33	P19801	AOC1	1.1993	-0.188
13	90	Q16853	AOC3	-4.2384	-2.8552
4	89	Q16853	AOC3	-4.2384	-3.3968
7	78	Q16853	AOC3	-4.2384	-3.6561
6	37	Q16853	AOC3	-4.2384	-3.3996
12	23	Q16853	AOC3	-4.2384	-3.7777
5	45	Q16853	AOC3	-4.2384	-3.9377
8	33	Q16853	AOC3	-4.2384	-3.4831
13	90	Q7Z5R6	APBB1IP	-2.4008	-3.5282
4	89	Q7Z5R6	APBB1IP	-2.4008	-3.2075
7	78	Q7Z5R6	APBB1IP	-2.4008	-2.9743
6	37	Q7Z5R6	APBB1IP	-2.4008	-3.773
3	26	Q7Z5R6	APBB1IP	-2.4008	-3.2761
12	23	Q7Z5R6	APBB1IP	-2.4008	-3.5773
5	45	Q7Z5R6	APBB1IP	-2.4008	-3.2245
8	33	Q7Z5R6	APBB1IP	-2.4008	-3.5369
13	90	P27695	APEX1	-7.9711	-4.0099
4	89	P27695	APEX1	-7.9711	-2.6933
7	78	P27695	APEX1	-7.9711	-1.8442
6	37	P27695	APEX1	-7.9711	-2.3868
3	26	P27695	APEX1	-7.9711	-2.6259
12	23	P27695	APEX1	-7.9711	-4.0633
5	45	P27695	APEX1	-7.9711	-4.8826
8	33	P27695	APEX1	-7.9711	-0.4522
13	90	P51693	APLP1	-2.3291	4.8644
4	89	P51693	APLP1	-2.3291	4.738
7	78	P51693	APLP1	-2.3291	4.8938
6	37	P51693	APLP1	-2.3291	5.1196
12	23	P51693	APLP1	-2.3291	5.2107
5	45	P51693	APLP1	-2.3291	5.0475
8	33	P51693	APLP1	-2.3291	4.7738
7	78	P02749	APOH	-0.7476	-1.0111
6	37	P02749	APOH	-0.7476	-0.6979
12	23	P02749	APOH	-0.7476	-0.6981
5	45	P02749	APOH	-0.7476	-0.9016
8	33	P02749	APOH	-0.7476	-0.7654
13	90	O95445	APOM	-5.9121	-5.1679
4	89	O95445	APOM	-5.9121	-5.8341
7	78	O95445	APOM	-5.9121	-5.6096
6	37	O95445	APOM	-5.9121	-5.3057
12	23	O95445	APOM	-5.9121	-6.3379
5	45	O95445	APOM	-5.9121	-6.1741
8	33	O95445	APOM	-5.9121	-5.8964
7	78	P05067	APP	-0.6576	7.2503
6	37	P05067	APP	-0.6576	7.5674
12	23	P05067	APP	-0.6576	6.3719
5	45	P05067	APP	-0.6576	7.2098
8	33	P05067	APP	-0.6576	7.7355
13	90	P07741	APRT	-3.5024	-3.6128
4	89	P07741	APRT	-3.5024	1.0366
7	78	P07741	APRT	-3.5024	-3.7029
6	37	P07741	APRT	-3.5024	-2.626
3	26	P07741	APRT	-3.5024	-2.417
12	23	P07741	APRT	-3.5024	-3.8411
5	45	P07741	APRT	-3.5024	-3.2596
8	33	P07741	APRT	-3.5024	-2.2639
13	90	P15514	AREG	-4.7847	-2.8925
4	89	P15514	AREG	-4.7847	-2.8021
7	78	P15514	AREG	-4.7847	-3.7409
6	37	P15514	AREG	-4.7847	-3.2826
3	26	P15514	AREG	-4.7847	-3.112
12	23	P15514	AREG	-4.7847	-4.6389
5	45	P15514	AREG	-4.7847	-2.9643
8	33	P15514	AREG	-4.7847	-3.3717
13	90	P05089	ARG1	-5.3506	-6.6817
4	89	P05089	ARG1	-5.3506	-0.3369
7	78	P05089	ARG1	-5.3506	-5.47
6	37	P05089	ARG1	-5.3506	-4.6213
3	26	P05089	ARG1	-5.3506	-4.7745
12	23	P05089	ARG1	-5.3506	-5.876
5	45	P05089	ARG1	-5.3506	-5.7572
8	33	P05089	ARG1	-5.3506	-5.7999
13	90	Q07960	ARHGAP1	0.015	-0.3118
4	89	Q07960	ARHGAP1	0.015	-0.5465
7	78	Q07960	ARHGAP1	0.015	-0.433
6	37	Q07960	ARHGAP1	0.015	-0.1336
3	26	Q07960	ARHGAP1	0.015	-1.7303
12	23	Q07960	ARHGAP1	0.015	-1.0753
5	45	Q07960	ARHGAP1	0.015	-0.4547
8	33	Q07960	ARHGAP1	0.015	-0.5435
13	90	P42331	ARHGAP25	-0.8524	0.3341
4	89	P42331	ARHGAP25	-0.8524	-0.4201
7	78	P42331	ARHGAP25	-0.8524	0.1277
6	37	P42331	ARHGAP25	-0.8524	0.0645
3	26	P42331	ARHGAP25	-0.8524	-0.034
12	23	P42331	ARHGAP25	-0.8524	-0.3302
5	45	P42331	ARHGAP25	-0.8524	-0.3816
8	33	P42331	ARHGAP25	-0.8524	0.4148
13	90	Q9NZN5	ARHGEF12	-0.5605	-1.7375
4	89	Q9NZN5	ARHGEF12	-0.5605	-0.7184
7	78	Q9NZN5	ARHGEF12	-0.5605	-1.2579
6	37	Q9NZN5	ARHGEF12	-0.5605	-1.0446
3	26	Q9NZN5	ARHGEF12	-0.5605	-0.5434
12	23	Q9NZN5	ARHGEF12	-0.5605	-1.4349
5	45	Q9NZN5	ARHGEF12	-0.5605	-0.8612
8	33	Q9NZN5	ARHGEF12	-0.5605	-0.6913
13	90	Q4LE39	ARID4B	0.3315	0.475
4	89	Q4LE39	ARID4B	0.3315	-0.2414
7	78	Q4LE39	ARID4B	0.3315	0.1392
6	37	Q4LE39	ARID4B	0.3315	0.2543
3	26	Q4LE39	ARID4B	0.3315	0.2926
12	23	Q4LE39	ARID4B	0.3315	-0.0447
5	45	Q4LE39	ARID4B	0.3315	-0.3363
8	33	Q4LE39	ARID4B	0.3315	0.5694
13	90	P27540	ARNT	1.0943	0.7771
4	89	P27540	ARNT	1.0943	1.5045
7	78	P27540	ARNT	1.0943	1.1571
6	37	P27540	ARNT	1.0943	0.9762
3	26	P27540	ARNT	1.0943	0.7294
12	23	P27540	ARNT	1.0943	1.273
5	45	P27540	ARNT	1.0943	0.693
8	33	P27540	ARNT	1.0943	1.2282
7	78	P15289	ARSA	-3.5562	1.9169
6	37	P15289	ARSA	-3.5562	2.4093
12	23	P15289	ARSA	-3.5562	0.9747
5	45	P15289	ARSA	-3.5562	1.86
8	33	P15289	ARSA	-3.5562	2.6141
13	90	P15848	ARSB	-1.9723	1.3994
4	89	P15848	ARSB	-1.9723	1.8877
7	78	P15848	ARSB	-1.9723	1.0163
6	37	P15848	ARSB	-1.9723	0.8312
3	26	P15848	ARSB	-1.9723	0.5368
12	23	P15848	ARSB	-1.9723	-0.1421
5	45	P15848	ARSB	-1.9723	1.1351
8	33	P15848	ARSB	-1.9723	1.3407
13	90	Q13508	ART3	-4.6749	1.6333
4	89	Q13508	ART3	-4.6749	1.594
7	78	Q13508	ART3	-4.6749	0.5847
6	37	Q13508	ART3	-4.6749	1.3763
12	23	Q13508	ART3	-4.6749	-0.5018
5	45	Q13508	ART3	-4.6749	0.053
8	33	Q13508	ART3	-4.6749	1.79
13	90	Q5T4W7	ARTN	0.984	0.2583
4	89	Q5T4W7	ARTN	0.984	0.4148
7	78	Q5T4W7	ARTN	0.984	0.0145
6	37	Q5T4W7	ARTN	0.984	-0.0476
3	26	Q5T4W7	ARTN	0.984	0.3361
12	23	Q5T4W7	ARTN	0.984	0.2515
5	45	Q5T4W7	ARTN	0.984	0.1444
8	33	Q5T4W7	ARTN	0.984	0.0311
13	90	Q9NR71	ASAH2	-5.8525	-5.4257
4	89	Q9NR71	ASAH2	-5.8525	-4.6069
7	78	Q9NR71	ASAH2	-5.8525	-5.7594
6	37	Q9NR71	ASAH2	-5.8525	-4.7974
3	26	Q9NR71	ASAH2	-5.8525	-4.9605
12	23	Q9NR71	ASAH2	-5.8525	-6.6798
5	45	Q9NR71	ASAH2	-5.8525	-5.8344
8	33	Q9NR71	ASAH2	-5.8525	-5.076
13	90	P07306	ASGR1	-4.9404	-5.2416
4	89	P07306	ASGR1	-4.9404	-5.7877
7	78	P07306	ASGR1	-4.9404	-6.521
6	37	P07306	ASGR1	-4.9404	-5.3205
3	26	P07306	ASGR1	-4.9404	-4.8465
12	23	P07306	ASGR1	-4.9404	-5.6459
5	45	P07306	ASGR1	-4.9404	-5.3368
8	33	P07306	ASGR1	-4.9404	-6.1754
13	90	P15336	ATF2	0.7884	0.1011
4	89	P15336	ATF2	0.7884	-0.1859
7	78	P15336	ATF2	0.7884	0.0342
6	37	P15336	ATF2	0.7884	-0.5246
3	26	P15336	ATF2	0.7884	0.0583
12	23	P15336	ATF2	0.7884	-0.1696
5	45	P15336	ATF2	0.7884	-0.239
8	33	P15336	ATF2	0.7884	0.5439
13	90	Q8WYN0	ATG4A	-0.077	0.1319
4	89	Q8WYN0	ATG4A	-0.077	0.6956
7	78	Q8WYN0	ATG4A	-0.077	-0.1087
6	37	Q8WYN0	ATG4A	-0.077	-0.4408
3	26	Q8WYN0	ATG4A	-0.077	-0.8559
12	23	Q8WYN0	ATG4A	-0.077	0.5444
5	45	Q8WYN0	ATG4A	-0.077	-0.2853
8	33	Q8WYN0	ATG4A	-0.077	-0.3245
13	90	O00244	ATOX1	-2.0577	2.4956
7	78	O00244	ATOX1	-2.0577	1.7326
6	37	O00244	ATOX1	-2.0577	1.5941
3	26	O00244	ATOX1	-2.0577	3.9822
12	23	O00244	ATOX1	-2.0577	-1.3275
5	45	O00244	ATOX1	-2.0577	-0.4697
8	33	O00244	ATOX1	-2.0577	2.8853
13	90	Q9UII2	ATP5IF1	-1.9463	0.4586
7	78	Q9UII2	ATP5IF1	-1.9463	-0.095
6	37	Q9UII2	ATP5IF1	-1.9463	0.7943
12	23	Q9UII2	ATP5IF1	-1.9463	-1.8227
5	45	Q9UII2	ATP5IF1	-1.9463	-1.7621
8	33	Q9UII2	ATP5IF1	-1.9463	2.0255
13	90	P48047	ATP5PO	-0.0424	0.0017
4	89	P48047	ATP5PO	-0.0424	0.1367
7	78	P48047	ATP5PO	-0.0424	-0.2465
6	37	P48047	ATP5PO	-0.0424	0.1773
3	26	P48047	ATP5PO	-0.0424	-0.3903
12	23	P48047	ATP5PO	-0.0424	0.0659
5	45	P48047	ATP5PO	-0.0424	-0.0954
8	33	P48047	ATP5PO	-0.0424	0.5029
13	90	O75787	ATP6AP2	-1.3581	-1.7646
4	89	O75787	ATP6AP2	-1.3581	-1.6687
7	78	O75787	ATP6AP2	-1.3581	-2.4343
6	37	O75787	ATP6AP2	-1.3581	-1.6194
3	26	O75787	ATP6AP2	-1.3581	-1.2129
12	23	O75787	ATP6AP2	-1.3581	-1.5805
5	45	O75787	ATP6AP2	-1.3581	-1.9405
8	33	O75787	ATP6AP2	-1.3581	-1.1342
13	90	Q9Y5K8	ATP6V1D	0.0783	-0.509
4	89	Q9Y5K8	ATP6V1D	0.0783	-0.2184
7	78	Q9Y5K8	ATP6V1D	0.0783	-0.9414
6	37	Q9Y5K8	ATP6V1D	0.0783	-0.6685
3	26	Q9Y5K8	ATP6V1D	0.0783	0.0973
12	23	Q9Y5K8	ATP6V1D	0.0783	-0.4975
5	45	Q9Y5K8	ATP6V1D	0.0783	-0.2587
8	33	Q9Y5K8	ATP6V1D	0.0783	0.0191
13	90	Q16864	ATP6V1F	-0.1774	-0.0927
4	89	Q16864	ATP6V1F	-0.1774	0.0942
7	78	Q16864	ATP6V1F	-0.1774	-0.1181
6	37	Q16864	ATP6V1F	-0.1774	0.111
3	26	Q16864	ATP6V1F	-0.1774	0.4499
12	23	Q16864	ATP6V1F	-0.1774	-0.0216
5	45	Q16864	ATP6V1F	-0.1774	-0.4736
8	33	Q16864	ATP6V1F	-0.1774	0.1991
13	90	Q9UBB4	ATXN10	1.1049	0.0134
4	89	Q9UBB4	ATXN10	1.1049	-4.0331
7	78	Q9UBB4	ATXN10	1.1049	-0.1989
6	37	Q9UBB4	ATXN10	1.1049	0.0255
3	26	Q9UBB4	ATXN10	1.1049	-0.3924
12	23	Q9UBB4	ATXN10	1.1049	-3.6826
5	45	Q9UBB4	ATXN10	1.1049	-1.841
8	33	Q9UBB4	ATXN10	1.1049	0.3254
13	90	O15169	AXIN1	-0.4683	-1.3365
4	89	O15169	AXIN1	-0.4683	-0.5567
7	78	O15169	AXIN1	-0.4683	-1.4049
6	37	O15169	AXIN1	-0.4683	-1.4649
3	26	O15169	AXIN1	-0.4683	-0.2129
12	23	O15169	AXIN1	-0.4683	-0.5884
5	45	O15169	AXIN1	-0.4683	-1.6846
8	33	O15169	AXIN1	-0.4683	-1.7778
13	90	P30530	AXL	-6.5784	1.7453
4	89	P30530	AXL	-6.5784	1.8682
7	78	P30530	AXL	-6.5784	1.3362
6	37	P30530	AXL	-6.5784	1.66
12	23	P30530	AXL	-6.5784	0.8928
5	45	P30530	AXL	-6.5784	1.631
8	33	P30530	AXL	-6.5784	2.1163
13	90	P20160	AZU1	-3.8547	-4.4699
4	89	P20160	AZU1	-3.8547	0.4042
7	78	P20160	AZU1	-3.8547	-4.4798
6	37	P20160	AZU1	-3.8547	-2.9757
3	26	P20160	AZU1	-3.8547	-3.7961
12	23	P20160	AZU1	-3.8547	-4.3664
5	45	P20160	AZU1	-3.8547	-4.4379
8	33	P20160	AZU1	-3.8547	-4.5794
13	90	P15291	B4GALT1	-7.4173	-2.7653
7	78	P15291	B4GALT1	-7.4173	-4.8902
6	37	P15291	B4GALT1	-7.4173	-4.218
12	23	P15291	B4GALT1	-7.4173	-6.9722
5	45	P15291	B4GALT1	-7.4173	-5.6658
8	33	P15291	B4GALT1	-7.4173	-2.5921
7	78	O43505	B4GAT1	-6.0545	4.5964
6	37	O43505	B4GAT1	-6.0545	5.2237
12	23	O43505	B4GAT1	-6.0545	3.1632
5	45	O43505	B4GAT1	-6.0545	4.331
8	33	O43505	B4GAT1	-6.0545	5.3412
13	90	O14867	BACH1	-0.16	-0.6076
4	89	O14867	BACH1	-0.16	-0.5799
7	78	O14867	BACH1	-0.16	-0.6061
6	37	O14867	BACH1	-0.16	-0.8857
3	26	O14867	BACH1	-0.16	-0.2091
12	23	O14867	BACH1	-0.16	-1.0534
5	45	O14867	BACH1	-0.16	-1.0262
8	33	O14867	BACH1	-0.16	-0.7695
13	90	O95817	BAG3	-5.1399	-7.2877
4	89	O95817	BAG3	-5.1399	-7.5339
7	78	O95817	BAG3	-5.1399	-7.8684
6	37	O95817	BAG3	-5.1399	-8.9065
3	26	O95817	BAG3	-5.1399	-7.5547
12	23	O95817	BAG3	-5.1399	-7.0159
5	45	O95817	BAG3	-5.1399	-12.0462
8	33	O95817	BAG3	-5.1399	-6.5707
13	90	P46379	BAG6	-3.3893	-2.8231
4	89	P46379	BAG6	-3.3893	-2.0759
7	78	P46379	BAG6	-3.3893	-3.9242
6	37	P46379	BAG6	-3.3893	-3.5344
3	26	P46379	BAG6	-3.3893	-2.9282
12	23	P46379	BAG6	-3.3893	-3.4484
5	45	P46379	BAG6	-3.3893	-3.2335
8	33	P46379	BAG6	-3.3893	-2.441
13	90	Q9UQB8	BAIAP2	-1.0168	-0.9828
4	89	Q9UQB8	BAIAP2	-1.0168	-0.3968
7	78	Q9UQB8	BAIAP2	-1.0168	0.2844
6	37	Q9UQB8	BAIAP2	-1.0168	-1.6222
3	26	Q9UQB8	BAIAP2	-1.0168	-1.1791
12	23	Q9UQB8	BAIAP2	-1.0168	-0.8206
5	45	Q9UQB8	BAIAP2	-1.0168	-1.2833
8	33	Q9UQB8	BAIAP2	-1.0168	-2.36
13	90	Q13145	BAMBI	0.6603	4.0392
4	89	Q13145	BAMBI	0.6603	3.4826
7	78	Q13145	BAMBI	0.6603	2.7857
6	37	Q13145	BAMBI	0.6603	3.1249
3	26	Q13145	BAMBI	0.6603	3.9361
12	23	Q13145	BAMBI	0.6603	1.8098
5	45	Q13145	BAMBI	0.6603	2.8596
8	33	Q13145	BAMBI	0.6603	3.1917
13	90	Q8NDB2	BANK1	-1.001	-1.0751
4	89	Q8NDB2	BANK1	-1.001	-2.6607
7	78	Q8NDB2	BANK1	-1.001	-2.9541
6	37	Q8NDB2	BANK1	-1.001	-1.1143
3	26	Q8NDB2	BANK1	-1.001	-2.1756
12	23	Q8NDB2	BANK1	-1.001	-2.8723
5	45	Q8NDB2	BANK1	-1.001	-1.8417
8	33	Q8NDB2	BANK1	-1.001	-1.0246
13	90	Q07812	BAX	1.197	0.4623
4	89	Q07812	BAX	1.197	-1.8073
7	78	Q07812	BAX	1.197	0.2402
6	37	Q07812	BAX	1.197	0.1926
3	26	Q07812	BAX	1.197	0.6757
12	23	Q07812	BAX	1.197	0.5225
5	45	Q07812	BAX	1.197	-0.5899
8	33	Q07812	BAX	1.197	0.3033
7	78	P50895	BCAM	-3.2685	1.1777
6	37	P50895	BCAM	-3.2685	1.3725
12	23	P50895	BCAM	-3.2685	-0.2341
5	45	P50895	BCAM	-3.2685	0.6618
8	33	P50895	BCAM	-3.2685	1.6735
13	90	Q96GW7	BCAN	-5.7674	4.0094
4	89	Q96GW7	BCAN	-5.7674	4.0974
7	78	Q96GW7	BCAN	-5.7674	3.696
6	37	Q96GW7	BCAN	-5.7674	3.9877
3	26	Q96GW7	BCAN	-5.7674	4.1113
12	23	Q96GW7	BCAN	-5.7674	2.9029
5	45	Q96GW7	BCAN	-5.7674	3.8195
8	33	Q96GW7	BCAN	-5.7674	4.0657
13	90	O43521-2	BCL2L11	-1.8337	2.4865
4	89	O43521-2	BCL2L11	-1.8337	1.5223
7	78	O43521-2	BCL2L11	-1.8337	2.4683
6	37	O43521-2	BCL2L11	-1.8337	2.6552
3	26	O43521-2	BCL2L11	-1.8337	2.6972
12	23	O43521-2	BCL2L11	-1.8337	2.3127
5	45	O43521-2	BCL2L11	-1.8337	2.2069
8	33	O43521-2	BCL2L11	-1.8337	2.3869
13	90	P11274	BCR	-0.5614	-1.2454
4	89	P11274	BCR	-0.5614	-1.3103
7	78	P11274	BCR	-0.5614	-1.613
6	37	P11274	BCR	-0.5614	-0.9872
3	26	P11274	BCR	-0.5614	-0.7989
12	23	P11274	BCR	-0.5614	-1.5901
5	45	P11274	BCR	-0.5614	-1.1219
8	33	P11274	BCR	-0.5614	-1.3777
13	90	P21810	BGN	-5.2265	-4.596
4	89	P21810	BGN	-5.2265	-4.5039
7	78	P21810	BGN	-5.2265	-4.6437
6	37	P21810	BGN	-5.2265	-5.0316
3	26	P21810	BGN	-5.2265	-4.6833
12	23	P21810	BGN	-5.2265	-5.141
5	45	P21810	BGN	-5.2265	-5.6657
8	33	P21810	BGN	-5.2265	-5.0701
13	90	P55957	BID	-4.197	-3.4385
4	89	P55957	BID	-4.197	-3.6805
7	78	P55957	BID	-4.197	-4.5566
6	37	P55957	BID	-4.197	-3.1145
3	26	P55957	BID	-4.197	-3.2719
12	23	P55957	BID	-4.197	-3.1894
5	45	P55957	BID	-4.197	-4.2123
8	33	P55957	BID	-4.197	-3.1117
7	78	Q9UBW5	BIN2	-1.2267	-0.2474
6	37	Q9UBW5	BIN2	-1.2267	-0.2047
12	23	Q9UBW5	BIN2	-1.2267	-1.4597
5	45	Q9UBW5	BIN2	-1.2267	-1.7008
8	33	Q9UBW5	BIN2	-1.2267	-0.7799
13	90	Q13490	BIRC2	0.8327	1.2312
4	89	Q13490	BIRC2	0.8327	1.0235
7	78	Q13490	BIRC2	0.8327	0.3345
6	37	Q13490	BIRC2	0.8327	0.2598
3	26	Q13490	BIRC2	0.8327	0.9684
12	23	Q13490	BIRC2	0.8327	-0.1331
5	45	Q13490	BIRC2	0.8327	0.1394
8	33	Q13490	BIRC2	0.8327	0.8785
13	90	Q13867	BLMH	-6.7299	-0.7918
4	89	Q13867	BLMH	-6.7299	0.5957
7	78	Q13867	BLMH	-6.7299	-1.0201
6	37	Q13867	BLMH	-6.7299	-0.3762
3	26	Q13867	BLMH	-6.7299	0.4565
12	23	Q13867	BLMH	-6.7299	-1.7294
5	45	Q13867	BLMH	-6.7299	-1.3971
8	33	Q13867	BLMH	-6.7299	-1.119
7	78	P30043	BLVRB	-1.4585	-0.998
6	37	P30043	BLVRB	-1.4585	1.045
12	23	P30043	BLVRB	-1.4585	-1.2872
5	45	P30043	BLVRB	-1.4585	-1.6105
8	33	P30043	BLVRB	-1.4585	-1.0743
13	90	P12644	BMP4	-6.482	-4.067
4	89	P12644	BMP4	-6.482	-1.6728
7	78	P12644	BMP4	-6.482	-5.9727
6	37	P12644	BMP4	-6.482	-2.5173
3	26	P12644	BMP4	-6.482	-1.7665
12	23	P12644	BMP4	-6.482	-7.1864
5	45	P12644	BMP4	-6.482	-4.3816
8	33	P12644	BMP4	-6.482	-2.6514
13	90	P22004	BMP6	-2.3798	-0.0735
4	89	P22004	BMP6	-2.3798	0.5456
7	78	P22004	BMP6	-2.3798	-0.9495
6	37	P22004	BMP6	-2.3798	-0.0282
3	26	P22004	BMP6	-2.3798	0.7785
12	23	P22004	BMP6	-2.3798	-2.2576
5	45	P22004	BMP6	-2.3798	-0.8031
8	33	P22004	BMP6	-2.3798	0.2551
13	90	Q9BWV1	BOC	-4.9192	-1.859
4	89	Q9BWV1	BOC	-4.9192	-2.8087
7	78	Q9BWV1	BOC	-4.9192	-3.6701
6	37	Q9BWV1	BOC	-4.9192	-3.0098
3	26	Q9BWV1	BOC	-4.9192	-2.2071
12	23	Q9BWV1	BOC	-4.9192	-4.56
5	45	Q9BWV1	BOC	-4.9192	-3.0152
8	33	Q9BWV1	BOC	-4.9192	-1.9734
13	90	Q8TDL5	BPIFB1	-8.4536	-7.3255
4	89	Q8TDL5	BPIFB1	-8.4536	-5.3903
7	78	Q8TDL5	BPIFB1	-8.4536	-7.6444
6	37	Q8TDL5	BPIFB1	-8.4536	-7.5648
3	26	Q8TDL5	BPIFB1	-8.4536	-7.3811
12	23	Q8TDL5	BPIFB1	-8.4536	-7.8931
5	45	Q8TDL5	BPIFB1	-8.4536	-8.317
8	33	Q8TDL5	BPIFB1	-8.4536	-7.684
13	90	Q8WUW1	BRK1	-1.9733	-0.9401
4	89	Q8WUW1	BRK1	-1.9733	-1.5338
7	78	Q8WUW1	BRK1	-1.9733	-1.6011
6	37	Q8WUW1	BRK1	-1.9733	-2.1196
3	26	Q8WUW1	BRK1	-1.9733	-0.8483
12	23	Q8WUW1	BRK1	-1.9733	-1.3368
5	45	Q8WUW1	BRK1	-1.9733	-1.4355
8	33	Q8WUW1	BRK1	-1.9733	-1.3377
13	90	P35613	BSG	-6.4667	0.8174
4	89	P35613	BSG	-6.4667	0.4424
7	78	P35613	BSG	-6.4667	0.0922
6	37	P35613	BSG	-6.4667	0.3368
3	26	P35613	BSG	-6.4667	1.7233
12	23	P35613	BSG	-6.4667	-0.6411
5	45	P35613	BSG	-6.4667	0.0445
8	33	P35613	BSG	-6.4667	0.2858
13	90	Q10588	BST1	-5.4238	-2.6697
7	78	Q10588	BST1	-5.4238	-2.8167
6	37	Q10588	BST1	-5.4238	-2.6201
3	26	Q10588	BST1	-5.4238	-2.0257
12	23	Q10588	BST1	-5.4238	-3.4662
5	45	Q10588	BST1	-5.4238	-4.0103
8	33	Q10588	BST1	-5.4238	-1.0998
13	90	Q10589	BST2	-3.6612	-1.3981
7	78	Q10589	BST2	-3.6612	-1.8394
6	37	Q10589	BST2	-3.6612	-1.3533
3	26	Q10589	BST2	-3.6612	-0.3568
12	23	Q10589	BST2	-3.6612	-2.4893
5	45	Q10589	BST2	-3.6612	-1.9816
8	33	Q10589	BST2	-3.6612	-0.7327
13	90	P35070	BTC	-1.2942	-1.397
4	89	P35070	BTC	-1.2942	-0.7627
7	78	P35070	BTC	-1.2942	-1.4014
6	37	P35070	BTC	-1.2942	-1.152
3	26	P35070	BTC	-1.2942	-0.2262
12	23	P35070	BTC	-1.2942	-0.965
5	45	P35070	BTC	-1.2942	-0.8901
8	33	P35070	BTC	-1.2942	-1.2757
13	90	Q7KYR7	BTN2A1	-6.2698	4.3278
7	78	Q7KYR7	BTN2A1	-6.2698	3.5509
6	37	Q7KYR7	BTN2A1	-6.2698	3.993
12	23	Q7KYR7	BTN2A1	-6.2698	2.6472
5	45	Q7KYR7	BTN2A1	-6.2698	3.4691
8	33	Q7KYR7	BTN2A1	-6.2698	3.7915
13	90	P78410	BTN3A2	-1.627	0.5375
4	89	P78410	BTN3A2	-1.627	0.3965
7	78	P78410	BTN3A2	-1.627	-0.1303
6	37	P78410	BTN3A2	-1.627	0.8697
3	26	P78410	BTN3A2	-1.627	1.906
12	23	P78410	BTN3A2	-1.627	-1.2775
5	45	P78410	BTN3A2	-1.627	-0.1157
8	33	P78410	BTN3A2	-1.627	1.1821
13	90	Q9NSK7	C19orf12	-0.2505	-0.9591
4	89	Q9NSK7	C19orf12	-0.2505	-0.3459
7	78	Q9NSK7	C19orf12	-0.2505	-0.9362
6	37	Q9NSK7	C19orf12	-0.2505	-0.8827
3	26	Q9NSK7	C19orf12	-0.2505	-0.9479
12	23	Q9NSK7	C19orf12	-0.2505	-0.475
5	45	Q9NSK7	C19orf12	-0.2505	-0.6681
8	33	Q9NSK7	C19orf12	-0.2505	-1.0938
13	90	P02745	C1QA	-6.2459	-2.2368
4	89	P02745	C1QA	-6.2459	-2.2119
7	78	P02745	C1QA	-6.2459	-2.2804
6	37	P02745	C1QA	-6.2459	-2.1774
3	26	P02745	C1QA	-6.2459	-1.1583
12	23	P02745	C1QA	-6.2459	-2.8852
5	45	P02745	C1QA	-6.2459	-2.3972
8	33	P02745	C1QA	-6.2459	-1.2332
13	90	Q9BXJ1	C1QTNF1	-4.0194	2.3846
4	89	Q9BXJ1	C1QTNF1	-4.0194	2.4416
7	78	Q9BXJ1	C1QTNF1	-4.0194	1.3341
6	37	Q9BXJ1	C1QTNF1	-4.0194	2.7233
12	23	Q9BXJ1	C1QTNF1	-4.0194	0.5669
5	45	Q9BXJ1	C1QTNF1	-4.0194	1.553
8	33	Q9BXJ1	C1QTNF1	-4.0194	2.808
13	90	P06681	C2	-8.1347	-4.4527
4	89	P06681	C2	-8.1347	-5.2748
7	78	P06681	C2	-8.1347	-6.4931
6	37	P06681	C2	-8.1347	-5.4805
12	23	P06681	C2	-8.1347	-8.7453
5	45	P06681	C2	-8.1347	-7.0199
8	33	P06681	C2	-8.1347	-5.1993
13	90	O14523	C2CD2L	-1.3544	-0.9301
4	89	O14523	C2CD2L	-1.3544	-0.0773
7	78	O14523	C2CD2L	-1.3544	-0.366
6	37	O14523	C2CD2L	-1.3544	-1.766
3	26	O14523	C2CD2L	-1.3544	-0.3566
12	23	O14523	C2CD2L	-1.3544	-1.1759
5	45	O14523	C2CD2L	-1.3544	-2.083
8	33	O14523	C2CD2L	-1.3544	-0.6117
13	90	P20851	C4BPB	-4.0907	-2.3889
7	78	P20851	C4BPB	-4.0907	-2.5153
6	37	P20851	C4BPB	-4.0907	-1.8427
3	26	P20851	C4BPB	-4.0907	-1.7831
12	23	P20851	C4BPB	-4.0907	-3.2387
5	45	P20851	C4BPB	-4.0907	-2.7816
8	33	P20851	C4BPB	-4.0907	-2.3379
13	90	P00915	CA1	-6.3596	-5.5112
4	89	P00915	CA1	-6.3596	5.2875
7	78	P00915	CA1	-6.3596	-5.3043
6	37	P00915	CA1	-6.3596	1.3862
12	23	P00915	CA1	-6.3596	-4.3822
5	45	P00915	CA1	-6.3596	-4.0497
8	33	P00915	CA1	-6.3596	-5.8897
13	90	O75493	CA11	-1.9086	2.6099
4	89	O75493	CA11	-1.9086	3.007
7	78	O75493	CA11	-1.9086	1.5266
6	37	O75493	CA11	-1.9086	1.4132
3	26	O75493	CA11	-1.9086	2.2544
12	23	O75493	CA11	-1.9086	0.1849
5	45	O75493	CA11	-1.9086	1.7194
8	33	O75493	CA11	-1.9086	2.4371
13	90	O43570	CA12	-3.2362	-0.6267
4	89	O43570	CA12	-3.2362	-2.0601
7	78	O43570	CA12	-3.2362	-1.6912
6	37	O43570	CA12	-3.2362	-1.2586
3	26	O43570	CA12	-3.2362	-1.4854
12	23	O43570	CA12	-3.2362	-2.4862
5	45	O43570	CA12	-3.2362	-2.1243
8	33	O43570	CA12	-3.2362	-0.8351
13	90	Q8N1Q1	CA13	-2.8437	-1.8965
4	89	Q8N1Q1	CA13	-2.8437	-1.4584
7	78	Q8N1Q1	CA13	-2.8437	-2.2382
6	37	Q8N1Q1	CA13	-2.8437	-2.5127
12	23	Q8N1Q1	CA13	-2.8437	-2.3217
5	45	Q8N1Q1	CA13	-2.8437	-2.8731
8	33	Q8N1Q1	CA13	-2.8437	-2.3031
13	90	Q9ULX7	CA14	-4.9508	4.6625
4	89	Q9ULX7	CA14	-4.9508	4.1858
7	78	Q9ULX7	CA14	-4.9508	3.6637
6	37	Q9ULX7	CA14	-4.9508	4.1575
3	26	Q9ULX7	CA14	-4.9508	5.4027
12	23	Q9ULX7	CA14	-4.9508	2.9841
5	45	Q9ULX7	CA14	-4.9508	3.9775
8	33	Q9ULX7	CA14	-4.9508	4.0626
7	78	P00918	CA2	-2.0754	-1.4705
6	37	P00918	CA2	-2.0754	2.1648
12	23	P00918	CA2	-2.0754	-1.7222
5	45	P00918	CA2	-2.0754	-1.9723
8	33	P00918	CA2	-2.0754	-1.7149
13	90	P07451	CA3	-6.4298	-1.9316
4	89	P07451	CA3	-6.4298	4.4451
7	78	P07451	CA3	-6.4298	1.6415
6	37	P07451	CA3	-6.4298	5.6532
3	26	P07451	CA3	-6.4298	0.3762
12	23	P07451	CA3	-6.4298	0.4702
5	45	P07451	CA3	-6.4298	-2.6042
8	33	P07451	CA3	-6.4298	-2.695
13	90	P22748	CA4	-4.5461	3.7308
4	89	P22748	CA4	-4.5461	5.1605
7	78	P22748	CA4	-4.5461	4.0293
6	37	P22748	CA4	-4.5461	4.9043
3	26	P22748	CA4	-4.5461	5.6896
12	23	P22748	CA4	-4.5461	3.8186
5	45	P22748	CA4	-4.5461	4.4781
8	33	P22748	CA4	-4.5461	4.4518
13	90	P35218	CA5A	-2.3296	-1.2375
4	89	P35218	CA5A	-2.3296	-2.0461
7	78	P35218	CA5A	-2.3296	-2.2435
6	37	P35218	CA5A	-2.3296	-2.7667
3	26	P35218	CA5A	-2.3296	-2.391
12	23	P35218	CA5A	-2.3296	-2.3573
5	45	P35218	CA5A	-2.3296	-2.9168
8	33	P35218	CA5A	-2.3296	-3.207
7	78	P23280	CA6	-4.0636	-4.1976
6	37	P23280	CA6	-4.0636	-4.0637
12	23	P23280	CA6	-4.0636	-3.7549
5	45	P23280	CA6	-4.0636	-4.3071
8	33	P23280	CA6	-4.0636	-1.1719
13	90	Q16790	CA9	-4.7451	0.0628
4	89	Q16790	CA9	-4.7451	1.1576
7	78	Q16790	CA9	-4.7451	-0.6129
6	37	Q16790	CA9	-4.7451	0.2044
3	26	Q16790	CA9	-4.7451	1.0802
12	23	Q16790	CA9	-4.7451	-0.6243
5	45	Q16790	CA9	-4.7451	0.2874
8	33	Q16790	CA9	-4.7451	1.014
13	90	P05937	CALB1	-4.8847	7.0012
4	89	P05937	CALB1	-4.8847	7.236
7	78	P05937	CALB1	-4.8847	6.5567
6	37	P05937	CALB1	-4.8847	7.1209
3	26	P05937	CALB1	-4.8847	7.4273
12	23	P05937	CALB1	-4.8847	6.2465
5	45	P05937	CALB1	-4.8847	6.0578
8	33	P05937	CALB1	-4.8847	6.7101
13	90	P22676	CALB2	-0.3566	0.5491
4	89	P22676	CALB2	-0.3566	0.2803
7	78	P22676	CALB2	-0.3566	-0.2169
6	37	P22676	CALB2	-0.3566	0.1625
3	26	P22676	CALB2	-0.3566	0.566
12	23	P22676	CALB2	-0.3566	-0.5314
5	45	P22676	CALB2	-0.3566	-0.0127
8	33	P22676	CALB2	-0.3566	0.1635
13	90	P01258	CALCA	-5.6247	1.2983
4	89	P01258	CALCA	-5.6247	2.4812
7	78	P01258	CALCA	-5.6247	1.1269
6	37	P01258	CALCA	-5.6247	1.8792
[truncated: 9,706 more rows]
